# Supplementary material for: Assessment of associations between inhaled formaldehyde and lymphohematopoietic cancer through the integration of epidemiological and toxicological evidence with biological plausibility
Source: Toxicol Sci. 2024 Mar 28;199(2):172–93. doi: 10.1093/toxsci/kfae039 (PMC11131035; doi:10.1093/toxsci/kfae039)
Supplement: kfae039_Supplementary_Data [file kfae039_supplementary_data.zip]

Archive with 3 entries (2 files):
- kfae039_Supplementary_Data/
- kfae039_Supplementary_Data/toxsci-23-0478-File007.docx
- kfae039_Supplementary_Data/toxsci-23-0478-File008.xlsx
