# Supplementary material for: Assessment of associations between inhaled formaldehyde and lymphohematopoietic cancer through the integration of epidemiological and toxicological evidence with biological plausibility
Source: Toxicol Sci. 2024 Mar 28;199(2):172–93. doi: 10.1093/toxsci/kfae039 (PMC11131035; doi:10.1093/toxsci/kfae039)
Supplement: kfae039_Supplementary_Data [file kfae039_supplementary_data.zip › kfae039_Supplementary_Data/toxsci-23-0478-File008.xlsx]

## Sheet: S1 Literature Search - Syntax
Supplemental Material 1. Literature Search Syntax and Results
Database	Evidence stream	Syntax	Filters	Results
PubMed	Human Epidemiology	(formaldehyde[tiab] OR 50 00 0[EC/RN number] OR formalin[tiab]) AND ("neoplasms"[All Fields] OR "cancer"[All Fields] OR "leukaemia"[All Fields] OR "leukemia"[All Fields] OR "multiple myeloma"[ All Fields] OR ("multiple"[All Fields] AND "myeloma"[All Fields]) OR "multiple myeloma"[All Fields] OR "myeloma"[All Fields] OR "lymphoma"[All Fields]) NOT "formalin-fixed"	Human; Date limited: 2021 - Date of Search	218
	Experimental Animal	(formaldehyde[tiab] OR 50 00 0[EC/RN number] OR formalin[tiab]) AND ("neoplasms"[All Fields] OR "cancer"[All Fields] OR "leukaemia"[All Fields] OR "leukemia"[All Fields] OR carcinogenicity[All Fields] OR bioassay[All Fields] OR "lymphoma"[All Fields]) AND (Animals[MeSH] OR rat[tiab] OR mouse[tiab] OR mice[tiab] OR rodent[tiab] OR hamster[tiab] OR dog[tiab] OR monkey[tiab] OR primate[tiab]) NOT "f…	Other Animals; Date limited: 2021 - Date of Search	346
Embase	Human Epidemiology	(formaldehyde:ti,ab OR formalin:ti,ab) AND ('neoplasms':ti,ab OR 'cancer':ti,ab OR 'leukaemia':ti,ab OR 'leukemia':ti,ab OR ('multiple':ti,ab AND 'myeloma':ti,ab) OR 'multiple myeloma':ti,ab OR 'myeloma':ti,ab OR 'lymphoma':ti,ab) NOT 'formalin-fixed' AND [2021-2023]/py AND 'human'/de AND 'article'/it	Human; Date limited: 2021 - Present; Peer reviewed article	176
	Experimental Animal	'(formaldehyde:ti,ab OR formalin:ti,ab) AND ('neoplasms':ti,ab OR 'cancer':ti,ab OR 'leukaemia':ti,ab OR 'leukemia':ti,ab OR carcinogenicity:ti,ab OR bioassay:ti,ab OR 'lymphoma':ti,ab) AND (rat:ti,ab OR mouse:ti,ab OR mice:ti,ab OR rodent:ti,ab OR hamster:ti,ab OR dog:ti,ab OR monkey:ti,ab OR primate:ti,ab) AND [2021-2023]/py AND 'article'/it	Peer-reviewed article	78

## Sheet: S2 List of Excluded Citations
Supplemental Material 2. List of excluded papers with justification (MOOSE and AMSTAR)
Refid	Bibliography	Review Level	Is this reference potentially relevant to our review based on the PECO Statement below?	Reason for Exclusion	Evidence stream	Cohort (update)
630	Abdalla, H. B.,Napimoga, M. H.,Teixeira, J. M.,Trindade-da-Silva, C. A.,Pieroni, V. L.,Dos Santos Araújo, F. S. M.,Hammock, B. D.,Clemente-Napimoga, J. T. (2022). Soluble epoxide hydrolase inhibition avoid formalin-induced inflammatory hyperalgesia in the temporomandibular joint Inflammopharmacology, 30(3), 981-990	Title and Abstract Screen	No	Does not meet eligibility criteria	Does not meet eligibility criteria	Does not meet eligibility criteria
64	Abuyassin, B.,Badran, M.,Ayas, N. T.,Laher, I. (2018). Intermittent hypoxia causes histological kidney damage and increases growth factor expression in a mouse model of obstructive sleep apnea PLoS ONE, 13(2), e0192084	Title and Abstract Screen	No	Does not meet eligibility criteria	Does not meet eligibility criteria	Does not meet eligibility criteria
612	Acheampong, K. K.,Schaff, D. L.,Emert, B. L.,Lake, J.,Reffsin, S.,Shea, E. K.,Comar, C. E.,Litzky, L. A.,Khurram, N. A.,Linn, R. L.,Feldman, M.,Weiss, S. R.,Montone, K. T.,Cherry, S.,Shaffer, S. M. (2021). Subcellular Detection of SARS-CoV-2 RNA in Human Tissue Reveals Distinct Localization in Alveolar Type 2 Pneumocytes and Alveolar Macrophages mBio, 13(1), e0375121	Title and Abstract Screen	No	Does not meet eligibility criteria	Does not meet eligibility criteria	Does not meet eligibility criteria
440	Adamović, D.,Čepić, Z.,Adamović, S.,Stošić, M.,Obrovski, B.,Morača, S.,Miloradov, M. V. (2021). Occupational exposure to formaldehyde and cancer risk assessment in an anatomy laboratory International Journal of Environmental Research and Public Health, 18(21), #Pages#	Title and Abstract Screen	No	Does not meet eligibility criteria	Does not meet eligibility criteria	Does not meet eligibility criteria
506	Adamović, D.,Čepić, Z.,Adamović, S.,Stošić, M.,Obrovski, B.,Morača, S.,Vojinović Miloradov, M. (2021). Occupational Exposure to Formaldehyde and Cancer Risk Assessment in an Anatomy Laboratory Int J Environ Res Public Health, 18(21), #Pages#	Title and Abstract Screen	No	Does not meet eligibility criteria	Does not meet eligibility criteria	Does not meet eligibility criteria
554	Aday, U.,Kılıçarslan, A.,Böyük, A.,Akkoç, H. (2022). Investigation into the effect of neoadjuvant therapy and tumor regression grade on the shrinkage of distal surgical margin in rectal cancer: A prospective case-control study Indian J Pathol Microbiol, 65(2), 343-348	Title and Abstract Screen	No	Does not meet eligibility criteria	Does not meet eligibility criteria	Does not meet eligibility criteria
637	Afridi, H. H.,Shoaib, M.,Al-Joufi, F. A.,Shah, S. W. A.,Hussain, H.,Ullah, A.,Zahoor, M.,Mughal, E. U. (2022). Synthesis and Investigation of the Analgesic Potential of Enantiomerically Pure Schiff Bases: A Mechanistic Approach Molecules, 27(16), #Pages#	Title and Abstract Screen	No	Does not meet eligibility criteria	Does not meet eligibility criteria	Does not meet eligibility criteria
462	Afzal, O.,Altamimi, A. S. A.,Shahroz, M. M.,Sharma, H. K.,Riadi, Y.,Hassan, M. Q. (2021). Analgesic and Anticancer Activity of Benzoxazole Clubbed 2-Pyrrolidinones as Novel Inhibitors of Monoacylglycerol Lipase Molecules (Basel, Switzerland), 26(8), #Pages#	Title and Abstract Screen	No	Does not meet eligibility criteria	Does not meet eligibility criteria	Does not meet eligibility criteria
620	Agathokleous, E.,Calabrese, E. J. (2021). Formaldehyde: Another hormesis-inducing chemical Environ Res, 199(#issue#), 111395	Title and Abstract Screen	Contextual	Does not meet eligibility criteria	Does not meet eligibility criteria	Does not meet eligibility criteria
524	Akgul, M.,Arslan, A. I.,Yazici, C.,Altin, E.,Oznur, M. (2022). The shrinkage effect of formalin on renal cell carcinoma: Does it change the stages J Pak Med Assoc, 72(11), 2175-2179	Title and Abstract Screen	No	Does not meet eligibility criteria	Does not meet eligibility criteria	Does not meet eligibility criteria
483	Akhiwu, B. I.,Akhiwu, H. O.,Afolaranmi, T.,Chuwang, N.,Elugbe, A.,Shedrach, A.,Luka, P.,Odumosu, P.,Olorunfemi, P. O.,Adoga, S. A.,Silas, O.,Ugwu, B. T.,Ladeinde, A.,Imade, G. E.,Sagay, A. S. (2021). Characterization of high risk human papilloma virus genotypes associated with oropharyngeal cancers in a Nigerian population Pan African Medical Journal, 38(#issue#), 1-15	Title and Abstract Screen	No	Does not meet eligibility criteria	Does not meet eligibility criteria	Does not meet eligibility criteria
426	Akortiakumah, J. K.,Dartey, A. F.,Kuug, A. K.,Lotse, C. W.,Gnagmache, G. K.,Raji, A. S. (2022). A qualitative exploratory study on the effects of formalin on mortuary attendants SAGE Open Medicine, 10(#issue#), #Pages#	Full Text Review	No	No LHP outcome	Epidemiology	Ghana mortuary attendants
481	Al-Hakeem, A. H.,Meri, M. A. (2021). Histological and morphological study of carcinoma breast of women Indian Journal of Forensic Medicine and Toxicology, 15(1), 2210-2215	Title and Abstract Screen	No	Does not meet eligibility criteria	Does not meet eligibility criteria	Does not meet eligibility criteria
465	Al-Wahaibi, L. H.,Mohamed, A. A. B.,Tawfik, S. S.,Hassan, H. M.,El-Emam, A. A. (2021). 1,3,4-Oxadiazole N-Mannich Bases: Synthesis, Antimicrobial, and Anti-Proliferative Activities Molecules (Basel, Switzerland), 26(8), #Pages#	Title and Abstract Screen	No	Does not meet eligibility criteria	Does not meet eligibility criteria	Does not meet eligibility criteria
497	Al-Zharani, M.,Qurtam, A. A.,Daoush, W. M.,Eisa, M. H.,Aljarba, N. H.,Alkahtani, S.,Nasr, F. A. (2021). Antitumor effect of copper nanoparticles on human breast and colon malignancies Environmental science and pollution research international, 28(2), 1587-1595	Title and Abstract Screen	No	Does not meet eligibility criteria	Does not meet eligibility criteria	Does not meet eligibility criteria
662	Alam, M. M.,Emon, N. U.,Alam, S.,Rudra, S.,Akhter, N.,Mamun, M. M. R.,Ganguly, A. (2021). Assessment of pharmacological activities of Lygodium microphyllum Cav. leaves in the management of pain, inflammation, pyrexia, diarrhea, and helminths: In vivo, in vitro and in silico approaches Biomed Pharmacother, 139(#issue#), 111644	Title and Abstract Screen	No	Does not meet eligibility criteria	Does not meet eligibility criteria	Does not meet eligibility criteria
15	Albertini, R. J.,Kaden, D. A. (2017). Do chromosome changes in blood cells implicate formaldehyde as a leukemogen? Crit Rev Toxicol, 47(2), 145-184	Title and Abstract Screen	Contextual	Does not meet eligibility criteria	Does not meet eligibility criteria	Does not meet eligibility criteria
277	Allagui, I.,Horchani, M.,Zammel, N.,Jalouli, M.,Elfeki, A.,Kallel, C.,Mansour, L.,Alwasel, S.,Harrath, A. H.,Jannet, H. B.,Salah Allagui, M.,Hcini, K. (2022). Phytochemical Characterization, Antioxidant and Anti-Inflammatory Effects of Cleome arabica L. Fruits Extract against Formalin Induced Chronic Inflammation in Female Wistar Rat: Biochemical, Histological, and In Silico Studies Molecules (Ba…	Title and Abstract Screen	No	Does not meet eligibility criteria	Does not meet eligibility criteria	Does not meet eligibility criteria
6	Allegra, A.,Spatari, G.,Mattioli, S.,Curti, S.,Innao, V.,Ettari, R.,Allegra, A. G.,Giorgianni, C.,Gangemi, S.,Musolino, C. (2019). Formaldehyde Exposure and Acute Myeloid Leukemia: A Review of the Literature Medicina (Kaunas), 55(10), #Pages#	Title and Abstract Screen	Contextual	Does not meet eligibility criteria	Does not meet eligibility criteria	Does not meet eligibility criteria
625	Alonso-Castro, A. J.,Serrano-Vega, R.,Pérez Gutiérrez, S.,Isiordia-Espinoza, M. A.,Solorio-Alvarado, C. R. (2022). Myristic acid reduces skin inflammation and nociception J Food Biochem, 46(1), e14013	Title and Abstract Screen	No	Does not meet eligibility criteria	Does not meet eligibility criteria	Does not meet eligibility criteria
287	Alsafadi, R.,Manadili, A. (2022). The Correlation Between CD44 and Angiogenesis in Oral Squamous Cell Carcinoma Induced in Buccal Pouch in Syrian Hamster that Underwent Radiotherapy Asian Pacific journal of cancer prevention : APJCP, 23(10), 3571-3576	Title and Abstract Screen	No	Does not meet eligibility criteria	Does not meet eligibility criteria	Does not meet eligibility criteria
81	Altinoz, M. A.,Ozpinar, A.,Ozpinar, A.,Perez, J. L.,Elmaci, İ (2019). Methenamine's journey of 160 years: Repurposal of an old urinary antiseptic for treatment and hypoxic radiosensitization of cancers and glioblastoma Clinical and Experimental Pharmacology and Physiology, 46(5), 407-412	Title and Abstract Screen	No	Does not meet eligibility criteria	Does not meet eligibility criteria	Does not meet eligibility criteria
472	Alves Wainstein, A. J.,Flores Ferrão, E. O.,Virgílio Alves, A. C.,Borges Murta, M. C.,Drummond-Lage, A. P. (2021). Assessment of retraction in surgical specimens in melanoma patients submitted to oncological amplification of margins Surgical Oncology, 36(#issue#), 106-112	Title and Abstract Screen	No	Does not meet eligibility criteria	Does not meet eligibility criteria	Does not meet eligibility criteria
512	Amatori, S.,Fanelli, M. (2022). The Current State of Chromatin Immunoprecipitation (ChIP) from FFPE Tissues Int J Mol Sci, 23(3), #Pages#	Title and Abstract Screen	No	Does not meet eligibility criteria	Does not meet eligibility criteria	Does not meet eligibility criteria
105	Ambroise, D.,Moulin, J. J.,Squinazi, F.,Protois, J. C.,Fontana, J. M.,Wild, P. (2005). Cancer mortality among municipal pest-control workers International Archives of Occupational and Environmental Health, 78(5), 387-393	Full Text Review	No	Formaldehyde not primary exposure	Epidemiology	French pest-control workers
86	An, J.,Li, F.,Qin, Y.,Zhang, H.,Ding, S. (2019). Low concentrations of FA exhibits the Hormesis effect by affecting cell division and the Warburg effect Ecotoxicology and Environmental Safety, 183(#issue#), 109576	Title and Abstract Screen	Contextual	Does not meet eligibility criteria	Does not meet eligibility criteria	Does not meet eligibility criteria
11	Andersen, M. E.,Gentry, P. R.,Swenberg, J. A.,Mundt, K. A.,White, K. W.,Thompson, C.,Bus, J.,Sherman, J. H.,Greim, H.,Bolt, H.,Marsh, G. M.,Checkoway, H.,Coggon, D.,Clewell, H. J., 3rd (2019). Considerations for refining the risk assessment process for formaldehyde: Results from an interdisciplinary workshop Regul Toxicol Pharmacol, 106(#issue#), 210-223	Title and Abstract Screen	Contextual	Does not meet eligibility criteria	Does not meet eligibility criteria	Does not meet eligibility criteria
195	Anghel, I.,Anghel, A. G.,Dumitru, M.,Soreanu, C. C. (2012). Nasopharyngeal Carcinoma - Analysis of Risk Factors and Immunological Markers Chirurgia, 107(5), 640-645	Title and Abstract Screen	No	Does not meet eligibility criteria	Does not meet eligibility criteria	Does not meet eligibility criteria
294	Anjum, N.,Hossain, M. J.,Aktar, F.,Haque, M. R.,Rashid, M. A.,Kuddus, M. R. (2022). Potential In vitro and In vivo Bioactivities of Schleichera oleosa (Lour.) Oken: A Traditionally Important Medicinal Plant of Bangladesh Research Journal of Pharmacy and Technology, 15(1), 113-121	Title and Abstract Screen	No	Does not meet eligibility criteria	Does not meet eligibility criteria	Does not meet eligibility criteria
488	Arai, T. (2021). Handling of pathological specimens and interpretation of pathological diagnosis in gastroenterological endoscopy Gastroenterological Endoscopy, 63(5), 1075-1086	Title and Abstract Screen	No	Does not meet eligibility criteria	Does not meet eligibility criteria	Does not meet eligibility criteria
117	Armstrong, R. W.,Imrey, P. B.,Lye, M. S.,Armstrong, M. J.,Yu, M. C.,Sani, S. (2000). Nasopharyngeal carcinoma in Malaysian Chinese: occupational exposures to particles, formaldehyde and heat International Journal of Epidemiology, 29(6), 991-998	Title and Abstract Screen	No	Does not meet eligibility criteria	Does not meet eligibility criteria	Does not meet eligibility criteria
435	Ashiri, A.,Rafiei, A.,Beiromvand, M.,Khanzadeh, A.,Alghasi, A. (2021). Screening of Strongyloides stercoralis infection in high-risk patients in Khuzestan Province, Southwestern Iran Parasites and Vectors, 14(1), #Pages#	Title and Abstract Screen	No	Does not meet eligibility criteria	Does not meet eligibility criteria	Does not meet eligibility criteria
568	Athanasiou, C.,Hafiz, F.,Tsigka, A.,Hernon, J.,Stearns, A. (2022). Comparative effectiveness of pathological techniques to improve lymph node yield from colorectal cancer specimens: a systematic review and network meta-analysis Histopathology, 80(5), 752-761	Title and Abstract Screen	No	Does not meet eligibility criteria	Does not meet eligibility criteria	Does not meet eligibility criteria
327	Atiba, F. A.,Fatokun, A. A.,Imosemi, I. O.,Malomo, A. O. (2021). Kola nut from Cola nitida vent. Schott administered to pregnant rats induces histological alterations in pups’ cerebellum PLoS ONE, 16(3 March 2021), #Pages#	Title and Abstract Screen	No	Does not meet eligibility criteria	Does not meet eligibility criteria	Does not meet eligibility criteria
257	ATSDR, (1999). Toxicological Profile for Formaldehyde #journal#, #volume#(#issue#), #Pages#	Title and Abstract Screen	Contextual	Does not meet eligibility criteria	Does not meet eligibility criteria	Does not meet eligibility criteria
247	ATSDR, (2008). Public Health Statement. Formaldehyde #journal#, #volume#(#issue#), #Pages#	Title and Abstract Screen	Contextual	Does not meet eligibility criteria	Does not meet eligibility criteria	Does not meet eligibility criteria
650	Avoseh, O. N.,Mtunzi, F. M.,Ogunwande, I. A.,Ascrizzi, R.,Guido, F. (2021). Albizia lebbeck and Albizia zygia volatile oils exhibit anti-nociceptive and anti-inflammatory properties in pain models J Ethnopharmacol, 268(#issue#), 113676	Title and Abstract Screen	No	Does not meet eligibility criteria	Does not meet eligibility criteria	Does not meet eligibility criteria
304	Azim, T.,Wasim, M.,Akhtar, M. S.,Akram, I. (2021). An in vivo evaluation of anti-inflammatory, analgesic and anti-pyretic activities of newly synthesized 1, 2, 4 Triazole derivatives BMC Complementary Medicine and Therapies, 21(1), #Pages#	Title and Abstract Screen	No	Does not meet eligibility criteria	Does not meet eligibility criteria	Does not meet eligibility criteria
347	Aziz, D.,Majeed, M. M.,Salim, A. T. (2023). Synthesis, Characterization, and Study the Biological Activity of New Di-azetidinone Derivatives Journal of Population Therapeutics and Clinical Pharmacology, 30(7), e349-e359	Title and Abstract Screen	No	Does not meet eligibility criteria	Does not meet eligibility criteria	Does not meet eligibility criteria
39	Bachand, A. M.,Mundt, K. A.,Mundt, D. J.,Montgomery, R. R. (2010). Epidemiological studies of formaldehyde exposure and risk of leukemia and nasopharyngeal cancer: a meta-analysis Crit Rev Toxicol, 40(2), 85-100	Title and Abstract Screen	Contextual	Does not meet eligibility criteria	Does not meet eligibility criteria	Does not meet eligibility criteria
545	Bäcker, H. C.,Galle, S. E.,Lentzsch, S.,Freibott, C. E.,Shoap, S.,Strauch, R. J.,Rosenwasser, M. P. (2022). Flexor tenosynovectomy in carpal tunnel syndrome as a screening tool for early diagnosis of amyloidosis Ir J Med Sci, 191(5), 2427-2430	Title and Abstract Screen	No	Does not meet eligibility criteria	Does not meet eligibility criteria	Does not meet eligibility criteria
164	Bahia, S. H. A.,Mattos, I. E.,Koifman, S. (2005). Cancer and wood-related occupational exposure in the Amazon region of Brazil Environmental Research, 99(1), 132-140	Full Text Review	No	Formaldehyde not primary exposure	Epidemiology	Wood industry workers (No).
80	Baloğlu, M.,Gökalp Özkorkmaz, E. (2019). Neuroprotective effects of allopurinol on spinal cord injury in rats: a biochemical and immunohistochemical study Folia Morphologica, 78(4), 676-683	Title and Abstract Screen	No	Does not meet eligibility criteria	Does not meet eligibility criteria	Does not meet eligibility criteria
49	Band, P. R.,Le, N. D.,Fang, R.,Threlfall, W. J.,Astrakianakis, G.,Anderson, J. T.,Keefe, A.,Krewski, D. (1997). Cohort mortality study of pulp and paper mill workers in British Columbia, Canada Am J Epidemiol, 146(2), 186-94	Full Text Review	No	Formaldehyde not primary exposure	Epidemiology	British Columbia Pulp and Paper Mill Workers
595	Barberà, A.,Marginet Flinch, R.,Martin, M.,Mate, J. L.,Oriol, A.,Martínez-Soler, F.,Santalucia, T.,Fernández, P. L. (2021). The Immunohistochemical Expression of Programmed Death Ligand 1 (PD-L1) Is Affected by Sample Overfixation Appl Immunohistochem Mol Morphol, 29(1), 76-81	Title and Abstract Screen	No	Does not meet eligibility criteria	Does not meet eligibility criteria	Does not meet eligibility criteria
209	Barbieri, P. G.,Pezzotti, C.,Bertocchi, C.,Lombardi, S. (2007). [Cancer of the nasal cavity and paranasal sinuses in poultry breeders: An unsuspected occupation at risk] La Medicina del Lavoro, 98(1), 18-24	Title and Abstract Screen	No	Does not meet eligibility criteria	Does not meet eligibility criteria	Does not meet eligibility criteria
155	Bardin, J. A.,Eisen, E. A.,Tolbert, P. E.,Hallock, M. F.,Hammond, S. K.,Woskie, S. R.,Smith, T. J.,Monson, R. R. (1997). Mortality studies of machining fluid exposure in the automobile industry .5. A case-control study of pancreatic cancer American Journal of Industrial Medicine, 32(3), 240-247	Title and Abstract Screen	No	Does not meet eligibility criteria	Does not meet eligibility criteria	Does not meet eligibility criteria
93	Bartosik, T.,Kędzia, J.,Drogosz-Stachowicz, J.,Janecka, A.,Krajewska, U.,Mirowski, M.,Janecki, T. (2020). Synthesis of 2,2,6-Trisubstituted 5-Methylidene-tetrahydropyran-4-ones with Anticancer Activity Molecules, 25(3), #Pages#	Title and Abstract Screen	No	Does not meet eligibility criteria	Does not meet eligibility criteria	Does not meet eligibility criteria
533	Bellavia, A.,Dickerson, A. S.,Rotem, R. S.,Hansen, J.,Gredal, O.,Weisskopf, M. G. (2021). Joint and interactive effects between health comorbidities and environmental exposures in predicting amyotrophic lateral sclerosis Int J Hyg Environ Health, 231(#issue#), 113655	Title and Abstract Screen	No	Does not meet eligibility criteria	Does not meet eligibility criteria	Does not meet eligibility criteria
486	Berezowska, S.,Schmid, A.,Losmanová, T.,Trippel, M.,Blank, A.,Banz, Y.,Jakob, S. M.,Langer, R. (2021). Frequency and significance of pathologic pulmonary findings in postmortem examinations—A single center experience before COVID-19 Diagnostics, 11(5), #Pages#	Title and Abstract Screen	No	Does not meet eligibility criteria	Does not meet eligibility criteria	Does not meet eligibility criteria
312	Bergholtz, H.,Carter, J. M.,Cesano, A.,Cheang, M. C. U.,Church, S. E.,Divakar, P.,Fuhrman, C. A.,Goel, S.,Gong, J.,Guerriero, J. L.,Hoang, M. L.,Hwang, E. S.,Kuasne, H.,Lee, J.,Liang, Y.,Mittendorf, E. A.,Perez, J.,Prat, A.,Pusztai, L.,Reeves, J. W.,Riazalhosseini, Y.,Richer, J. K.,Sahin, Ö,Sato, H.,Schlam, I.,Sørlie, T.,Stover, D. G.,Swain, S. M.,Swarbrick, A.,Thompson, E. A.,Tolaney, S. M.,Warr…	Title and Abstract Screen	No	Does not meet eligibility criteria	Does not meet eligibility criteria	Does not meet eligibility criteria
560	Bernard, A. (2022). Dermal Exposure to Hazardous Chemicals in Baby Diapers: A Re-Evaluation of the Quantitative Health Risk Assessment Conducted by The French Agency for Food, Environmental and Occupational Health and Safety (ANSES) Int J Environ Res Public Health, 19(7), #Pages#	Title and Abstract Screen	No	Does not meet eligibility criteria	Does not meet eligibility criteria	Does not meet eligibility criteria
91	Bernardini, L.,Barbosa, E.,Charao, M. F.,Brucker, N. (2020). Formaldehyde toxicity reports fromin vitroandin vivostudies: a review and updated data Drug and Chemical Toxicology, #volume#(#issue#), 1-13	Title and Abstract Screen	Contextual	Does not meet eligibility criteria	Does not meet eligibility criteria	Does not meet eligibility criteria
169	Berne, B.,Boström, A.,Grahnén, A. F.,Tammela, M. (1996). Adverse effects of cosmetics and toiletries reported to the Swedish Medical Products Agency 1989-1994 Contact Dermatitis, 34(5), 359-362	Title and Abstract Screen	No	Does not meet eligibility criteria	Does not meet eligibility criteria	Does not meet eligibility criteria
230	Berrino, F.,Richiardi, L.,Boffetta, P.,Estève, J.,Belletti, I.,Raymond, L.,Troschel, L.,Pisani, P.,Zubiri, L.,Ascunce, N.,Gubéran, E.,Tuyns, A.,Terracini, B.,Merletti, F.,Milan, J. E. M. Working Group (2003). Occupation and larynx and hypopharynx cancer: A job-exposure matrix approach in an international case-control study in France, Italy, Spain and Switzerland Cancer Causes and Control, 14(3), …	Title and Abstract Screen	No	Does not meet eligibility criteria	Does not meet eligibility criteria	Does not meet eligibility criteria
178	Bertazzi, P. A.,Pesatori, A. C.,Radice, L.,Zocchetti, C. (1986). Exposure to formaldehyde and cancer mortality in a cohort of workers producing resins Scandinavian Journal of Work, Environment and Health, 12(5), 461-468	Full Text Review	No	Nonspecific LHP outcome or NHL - not on included list	Epidemiology	Resin workers (no)
207	Bertazzi, P. A.,Pesatori, A.,Guercilena, S.,Consonni, D.,Zocchetti, C. (1989). [Carcinogenic risk for resin producers exposed to formaldehyde: Extension of follow-up] La Medicina del Lavoro, 80(2), 111-122	Full Text Review	No	Nonspecific LHP outcome or NHL - not on included list	Epidemiology	Resin producers (Yes) (In Italian, looked at ICD 200-208, might be worth translating to see if looked at subgroups)
193	Bhatti, P.,Newcomer, L.,Onstad, L.,Teschke, K. ay,Camp, J.,Morgan, M.,Vaughan, T. L. (2011). Wood dust exposure and risk of lung cancer Occupational and Environmental Medicine, 68(8), 599-604	Title and Abstract Screen	No	Does not meet eligibility criteria	Does not meet eligibility criteria	Does not meet eligibility criteria
471	Bhutani, N.,Kumar, R.,Arora, S.,Poswal, P.,Singla, S. (2021). Diagnostic utility of endoscopic brush cytology in upper gastrointestinal malignancies Diagnostic Cytopathology, 49(3), 418-423	Title and Abstract Screen	No	Does not meet eligibility criteria	Does not meet eligibility criteria	Does not meet eligibility criteria
592	Bi, Z.,Hong, W.,Que, H.,He, C.,Ren, W.,Yang, J.,Lu, T.,Chen, L.,Lu, S.,Peng, X.,Wei, X. (2021). Inactivated SARS-CoV-2 induces acute respiratory distress syndrome in human ACE2-transgenic mice Signal Transduct Target Ther, 6(1), 439	Title and Abstract Screen	No	Does not meet eligibility criteria	Does not meet eligibility criteria	Does not meet eligibility criteria
438	Binazzi, A.,Mensi, C.,Miligi, L.,Di Marzio, D.,Zajacova, J.,Galli, P.,Camagni, A.,Calisti, R.,Balestri, A.,Murano, S.,Piro, S.,D’errico, A.,Bonzini, M.,Massacesi, S.,Sorasio, D.,Marinaccio, A. (2021). Exposures to iarc carcinogenic agents in work settings not traditionally associated with sinonasal cancer risk: The experience of the italian national sinonasal cancer registry International Journal…	Title and Abstract Screen	No	Does not meet eligibility criteria	Does not meet eligibility criteria	Does not meet eligibility criteria
546	Binazzi, A.,Mensi, C.,Miligi, L.,Di Marzio, D.,Zajacova, J.,Galli, P.,Camagni, A.,Calisti, R.,Balestri, A.,Murano, S.,Piro, S.,d'Errico, A.,Bonzini, M.,Massacesi, S.,Sorasio, D.,Marinaccio, A.,On Behalf Of ReNaTu, N. S. Working Group (2021). Exposures to IARC Carcinogenic Agents in Work Settings Not Traditionally Associated with Sinonasal Cancer Risk: The Experience of the Italian National Sinona…	Title and Abstract Screen	No	Does not meet eligibility criteria	Does not meet eligibility criteria	Does not meet eligibility criteria
329	Biondi, L. R.,Tedardi, M. V.,Gentile, L. B.,Chamas, P. P. C.,Dagli, M. L. Z. (2021). Quantification of Global DNA Methylation in Canine Mammary Gland Tumors via Immunostaining of 5-Methylcytosine: Histopathological and Clinical Correlations Frontiers in Veterinary Science, 8(#issue#), #Pages#	Title and Abstract Screen	No	Does not meet eligibility criteria	Does not meet eligibility criteria	Does not meet eligibility criteria
222	Blair, A.,Hayes, R. B.,Stewart, P. A.,Zahm, S. H. (1996). Occupational epidemiologic study design and application Occupational Medicine: State of the Art Reviews, 11(3), 403-419	Title and Abstract Screen	Contextual	Does not meet eligibility criteria	Does not meet eligibility criteria	Does not meet eligibility criteria
146	Blair, A.,Linos, A.,Stewart, P. A.,Burmeister, L. F.,Gibson, R.,Everett, G.,Schuman, L.,Cantor, K. P. (1993). Evaluation of risks for non-Hodgkin's lymphoma by occupation and industry exposures from a case-control study American Journal of Industrial Medicine, 23(2), 301-312	Title and Abstract Screen	No	Does not meet eligibility criteria	Does not meet eligibility criteria	Does not meet eligibility criteria
12	Blair, A.,Saracci, R.,Stewart, P. A.,Hayes, R. B.,Shy, C. (1990). Epidemiologic evidence on the relationship between formaldehyde exposure and cancer Scand J Work Environ Health, 16(6), 381-93	Title and Abstract Screen	Contextual	Does not meet eligibility criteria	Does not meet eligibility criteria	Does not meet eligibility criteria
142	Blair, A.,Stewart, P. A.,Hoover, R. N. (1990). Mortality from lung cancer among workers employed in formaldehyde industries American Journal of Industrial Medicine, 17(6), 683-699	Title and Abstract Screen	Contextual	Does not meet eligibility criteria	Does not meet eligibility criteria	Does not meet eligibility criteria
215	Blair, A.,Stewart, P. A.,Hoover, R. N.,Fraumeni, J. F., Jr.,Walrath, J.,O'Berg, M.,Gaffey, W. (1987). Cancers of the nasopharynx and oropharynx and formaldehyde exposure Journal of the National Cancer Institute, 78(1), 191-193	Title and Abstract Screen	No	Does not meet eligibility criteria	Does not meet eligibility criteria	Does not meet eligibility criteria
38	Blair, A.,Zheng, T.,Linos, A.,Stewart, P. A.,Zhang, Y. W.,Cantor, K. P. (2001). Occupation and leukemia: a population-based case-control study in Iowa and Minnesota Am J Ind Med, 40(1), 3-14	Full Text Review	No	Formaldehyde not primary exposure	Epidemiology	Iowa and Minnesota
48	Boffetta, P.,Stellman, S. D.,Garfinkel, L. (1989). A case-control study of multiple myeloma nested in the American Cancer Society prospective study Int J Cancer, 43(4), 554-9	Full Text Review	No	Formaldehyde not primary exposure	Epidemiology	American Cancer Society Prevention Study II
2	Bosetti, C.,McLaughlin, J. K.,Tarone, R. E.,Pira, E.,La Vecchia, C. (2008). Formaldehyde and cancer risk: a quantitative review of cohort studies through 2006 Ann Oncol, 19(1), 29-43	Title and Abstract Screen	Contextual	Does not meet eligibility criteria	Does not meet eligibility criteria	Does not meet eligibility criteria
261	Bosland, M. C.,Vega, K.,Horton, L.,Schlicht, M. J. (2023). Hormonal and genotoxic estrogen-androgen carcinogenesis in the NBL rat prostate: A role for aromatase Prostate, 83(9), 823-830	Title and Abstract Screen	No	Does not meet eligibility criteria	Does not meet eligibility criteria	Does not meet eligibility criteria
502	Bracken-Clarke, D.,Kapoor, D.,Baird, A. M.,Buchanan, P. J.,Gately, K.,Cuffe, S.,Finn, S. P. (2021). Vaping and lung cancer - A review of current data and recommendations Lung Cancer, 153(#issue#), 11-20	Title and Abstract Screen	No	Does not meet eligibility criteria	Does not meet eligibility criteria	Does not meet eligibility criteria
163	Broder, I.,Corey, P.,Cole, P.,Lipa, M.,Mintz, S.,Nethercott, J. R. (1988). Comparison of health of occupants and characteristics of houses among control homes and homes insulated with urea formaldehyde foam: II initial health and house variables and exposure-response relationships Environmental Research, 45(2), 156-178	Title and Abstract Screen	No	Does not meet eligibility criteria	Does not meet eligibility criteria	Does not meet eligibility criteria
557	Brodetskyi, I. S.,Malanchuk, V. A.,Sorokin, B. V.,Myroshnychenko, M. S.,Beketova, Y. I.,Dyadyk, O. O.,Kapustnyk, N. V.,Krotevych, M. S.,Brodetskyi, S. B. (2021). TUMORS AND TUMOR-LIKE LESIONS OF THE SALIVARY GLANDS: MORPHOLOGICAL CHARACTERISTICS OF THE SURGICAL MATERIAL Wiad Lek, 74(4), 929-933	Title and Abstract Screen	No	Does not meet eligibility criteria	Does not meet eligibility criteria	Does not meet eligibility criteria
274	Brouns, A. J. W. M.,Hendriks, L. E. L.,Robbesom-van den Berge, I. J.,Driessen, A. J. H. M.,Roemen, G. M. J. M.,van Herpen, B. L. J.,Dekkers, Z.,Heitzer, B.,Leunissen, D. J. G.,Moonen, L.,Lunde, R.,Westenend, M.,van Driel, M.,Speel, E. J. M.,Dingemans, A. M. C. (2023). Association of RANKL and EGFR gene expression with bone metastases in patients with metastatic non-small cell lung cancer Frontier…	Title and Abstract Screen	No	Does not meet eligibility criteria	Does not meet eligibility criteria	Does not meet eligibility criteria
653	Brunsdon, H.,Brombin, A.,Peterson, S.,Postlethwait, J. H.,Patton, E. E. (2022). Aldh2 is a lineage-specific metabolic gatekeeper in melanocyte stem cells Development, 149(10), #Pages#	Title and Abstract Screen	No	Does not meet eligibility criteria	Does not meet eligibility criteria	Does not meet eligibility criteria
66	Bua, L.,Tibaldi, E.,Falcioni, L.,Lauriola, M.,De Angelis, L.,Gnudi, F.,Manservigi, M.,Manservisi, F.,Manzoli, I.,Menghetti, I.,Montella, R.,Panzacchi, S.,Sgargi, D.,Strollo, V.,Vornoli, A.,Mandrioli, D.,Belpoggi, F. (2018). Results of lifespan exposure to continuous and intermittent extremely low frequency electromagnetic fields (ELFEMF) administered alone to Sprague Dawley rats Environmental Res…	Full Text Review	No	Exposure route	Experimental animal	No
644	Burbery, K.,Simon, O.,Woolford, L.,Ferlini Agne, G. (2021). Bilateral thyroid adenomas in an alpaca J Vet Intern Med, 35(6), 2937-2942	Title and Abstract Screen	No	Does not meet eligibility criteria	Does not meet eligibility criteria	Does not meet eligibility criteria
197	Callas, P. W.,Pastides, H.,Hosmer, D. W., Jr. (1996). Lung cancer mortality among workers in formaldehyde industries Journal of Occupational and Environmental Medicine, 38(8), 747-748	Title and Abstract Screen	No	Does not meet eligibility criteria	Does not meet eligibility criteria	Does not meet eligibility criteria
265	Camara, F. M. S.,da Conceição, B. C.,Cardoso, E. K. S.,Santiago, J. C. C.,Albuquerque, C. A. B.,Pereira, W. L.,Monteiro, M. C.,Yoshioka e Silva, C. Y.,da Silva, M. N.,Maia, C. F.,Fontes-Junior, E. A. (2023). Margaritaria nobilis L.f. (Phyllanthaceae) Ethanolic Extract: Low Acute Oral Toxicity and Antinociceptive Activity Pharmaceuticals, 16(5), #Pages#	Title and Abstract Screen	No	Does not meet eligibility criteria	Does not meet eligibility criteria	Does not meet eligibility criteria
511	Canberk, S.,Engels, M. (2021). Cytology samples and molecular biomarker testing in lung cancer-advantages and challenges Virchows Arch, 478(1), 45-57	Title and Abstract Screen	No	Does not meet eligibility criteria	Does not meet eligibility criteria	Does not meet eligibility criteria
196	Cantor, K. P.,Stewart, P. A.,Brinton, L. A.,Dosemeci, M. (1995). Occupational exposures and female breast cancer mortality in the United States Journal of Occupational and Environmental Medicine, 37(3), 336-348	Title and Abstract Screen	No	Does not meet eligibility criteria	Does not meet eligibility criteria	Does not meet eligibility criteria
368	Cariappa, A. K.,Mathi, A.,Varalakshmi, K. (2022). Interleukin-10 Gene Expression and Haematoxylin and Eosin staining in Breast Carcinoma European Journal of Molecular and Clinical Medicine, 9(1), 719-730	Title and Abstract Screen	No	Does not meet eligibility criteria	Does not meet eligibility criteria	Does not meet eligibility criteria
258	Carraro, E.,Gasparini, S.,Petrini, T.,Oitana, P.,Gilli, G. (1997). Immune response prevalence to formaldehyde-human serum albumin molecular adduct in a healthy population J Environ Pathol Toxicol Oncol, 16(2-3), 215-8	Title and Abstract Screen	No	Does not meet eligibility criteria	Does not meet eligibility criteria	Does not meet eligibility criteria
484	Casale, S.,Bortolotto, C.,Stella, G. M.,Filippi, A. R.,Gitto, S.,Bottinelli, O. M.,Carnevale, S.,Morbini, P.,Preda, L. (2021). Recent advancement on PD-L1 expression quantification: The radiologist perspective on CT-guided FNAC Diagnostic and Interventional Radiology, 27(2), 214-218	Title and Abstract Screen	No	Does not meet eligibility criteria	Does not meet eligibility criteria	Does not meet eligibility criteria
9	Catalani, Simona,Donato, Francesca,Madeo, Egidio,Apostoli, Pietro,De Palma, Giuseppe,Pira, Enrico,Mundt, Kenneth A.,Boffetta, Paolo (2019). Occupational exposure to formaldehyde and risk of non hodgkin lymphoma: a meta-analysis BMC Cancer, 19(1), #Pages#	Title and Abstract Screen	Contextual	Does not meet eligibility criteria	Does not meet eligibility criteria	Does not meet eligibility criteria
334	Cestari, F. K.,Matos, M. R. D.,Santos, J. G. D.,Carvalho, G. F. D.,Montagnini, K. C. P.,Hamamura, M.,Cunha, O. D.,Viott, A. D. M. (2021). Intravascular Lymphoma in Canine - Clinical, Pathological and Immunohistochemical Aspects Acta Scientiae Veterinariae, 49(#issue#), #Pages#	Title and Abstract Screen	No	Does not meet eligibility criteria	Does not meet eligibility criteria	Does not meet eligibility criteria
586	Chandramouly, G.,Liao, S.,Rusanov, T.,Borisonnik, N.,Calbert, M. L.,Kent, T.,Sullivan-Reed, K.,Vekariya, U.,Kashkina, E.,Skorski, T.,Yan, H.,Pomerantz, R. T. (2021). Polθ promotes the repair of 5'-DNA-protein crosslinks by microhomology-mediated end-joining Cell Rep, 34(10), 108820	Title and Abstract Screen	No	Does not meet eligibility criteria	Does not meet eligibility criteria	Does not meet eligibility criteria
503	Chang, E. T.,Ye, W.,Zeng, Y. X.,Adami, H. O. (2021). The Evolving Epidemiology of Nasopharyngeal Carcinoma Cancer Epidemiol Biomarkers Prev, 30(6), 1035-1047	Title and Abstract Screen	No	Does not meet eligibility criteria	Does not meet eligibility criteria	Does not meet eligibility criteria
451	Chang, Y. J.,Cooke, M. S.,Chen, Y. R.,Yang, S. F.,Li, P. S.,Hu, C. W.,Chao, M. R. (2021). Is high resolution a strict requirement for mass spectrometry-based cellular DNA adductomics? Chemosphere, 274(#issue#), #Pages#	Title and Abstract Screen	No	Does not meet eligibility criteria	Does not meet eligibility criteria	Does not meet eligibility criteria
7	Charbotel, B.,Fervers, B.,Droz, J. P. (2014). Occupational exposures in rare cancers: A critical review of the literature Crit Rev Oncol Hematol, 90(2), 99-134	Title and Abstract Screen	Contextual	Does not meet eligibility criteria	Does not meet eligibility criteria	Does not meet eligibility criteria
158	Chatti, S.,Debbabi, F.,Guesmi, H.,El Maalel, O.,Baccouche, N.,Krifa, H.,Mrizak, N. (2007). [Study of occupational exposure in patients with primary malignant brain tumours] Archives des Maladies Professionnelles et de l'Environnement, 68(5-6), 572-578	Title and Abstract Screen	No	Does not meet eligibility criteria	Does not meet eligibility criteria	Does not meet eligibility criteria
20	Checkoway, H.,Boffetta, P.,Mundt, D. J.,Mundt, K. A. (2012). Critical review and synthesis of the epidemiologic evidence on formaldehyde exposure and risk of leukemia and other lymphohematopoietic malignancies Cancer Causes Control, 23(11), 1747-66	Title and Abstract Screen	Contextual	Does not meet eligibility criteria	Does not meet eligibility criteria	Does not meet eligibility criteria
19	Checkoway, H.,Boffetta, P.,Mundt, D. J.,Mundt, K. A. (2013). Response letter to the editor RE: Formaldehyde and leukemia: missing evidence! Cancer Causes Control, 24(1), 205	Title and Abstract Screen	Contextual	Does not meet eligibility criteria	Does not meet eligibility criteria	Does not meet eligibility criteria
73	Checkoway, H.,Lees, P. S. J.,Dell, L. D.,Gentry, P. R.,Mundt, K. A. (2019). Peak exposures in epidemiologic studies and cancer risks: considerations for regulatory risk assessment Risk Analysis, 39(7), 1441-1464	Title and Abstract Screen	Contextual	Does not meet eligibility criteria	Does not meet eligibility criteria	Does not meet eligibility criteria
189	Checkoway, H.,Ray, R. M.,Lundin, J. I.,Astrakianakis, G.,Seixas, N. S.,Camp, J. E.,Wernli, K. J.,Fitzgibbons, E. D.,Li, W.,Feng, Z.,Gao, D. L.,Thomas, D. B. (2011). Lung cancer and occupational exposures other than cotton dust and endotoxin among women textile workers in Shanghai, China Occupational and Environmental Medicine, 68(6), 425-429	Title and Abstract Screen	No	Does not meet eligibility criteria	Does not meet eligibility criteria	Does not meet eligibility criteria
469	Chen, M. Y.,Chen, J. W.,Wu, L. W.,Huang, K. C.,Chen, J. Y.,Wu, W. S.,Chiang, W. F.,Shih, C. J.,Tsai, K. N.,Hsieh, W. T.,Ho, Y. H.,Wong, T. Y.,Wu, J. H.,Chen, Y. L. (2021). Carcinogenesis of Male Oral Submucous Fibrosis Alters Salivary Microbiomes Journal of dental research, 100(4), 397-405	Title and Abstract Screen	No	Does not meet eligibility criteria	Does not meet eligibility criteria	Does not meet eligibility criteria
338	Chen, M.,Chen, X. T.,Zhang, L. Y.,Meng, W.,Chen, Y. J.,Zhang, Y. S.,Chen, Z. C.,Wang, H. M.,Luo, C. M.,Shi, X. D.,Zhang, W. H.,Wang, M. S.,Chen, J. X. (2023). Kinetically and thermodynamically controlled one-pot growth of gold nanoshells with NIR-II absorption for multimodal imaging-guided photothermal therapy Journal of Nanobiotechnology, 21(1), #Pages#	Title and Abstract Screen	No	Does not meet eligibility criteria	Does not meet eligibility criteria	Does not meet eligibility criteria
676	Chen, Q.,Kang, L.,Li, Y.,Lin, Z.,Chu, Q.,Cai, Y.,Wu, W.,Wang, S.,Qing, L.,Zhao, X.,Li, R. (2022). Effect of Shenfu Injection on Differentiation of Bone Marrow Mesenchymal Stem Cells into Pacemaker-Like Cells and Improvement of Pacing Function of Sinoatrial Node Oxid Med Cell Longev, 2022(#issue#), 4299892	Title and Abstract Screen	No	Does not meet eligibility criteria	Does not meet eligibility criteria	Does not meet eligibility criteria
130	Chen, S.,Wong, R. H.,Shiu, L.,Chiou, M. C.,Lee, H. (2008). Exposure to mosquito coil smoke may be a risk factor for lung cancer in Taiwan Journal of Epidemiology, 18(1), 19-25	Title and Abstract Screen	No	Does not meet eligibility criteria	Does not meet eligibility criteria	Does not meet eligibility criteria
600	Chen, W. L.,Shi, C. J.,Xue, J. Q.,Zhang, C. Y.,Hu, Y. H.,Sun, J. J.,Wang, M.,Huang, X. Y.,Tian, Z. (2022). [Establishment of patient-derived salivary gland basal cell adenoma organoids] Zhonghua Kou Qiang Yi Xue Za Zhi, 57(11), 1141-1146	Title and Abstract Screen	No	Does not meet eligibility criteria	Does not meet eligibility criteria	Does not meet eligibility criteria
457	Chen, X.,Chothia, S. Y.,Basran, J.,Hopkinson, R. J. (2021). Formaldehyde regulates tetrahydrofolate stability and thymidylate synthase catalysis Chemical Communications, 57(47), 5778-5781	Title and Abstract Screen	No	Does not meet eligibility criteria	Does not meet eligibility criteria	Does not meet eligibility criteria
575	Chen, Y.,Chang, E. T.,Liu, Q.,Cai, Y.,Zhang, Z.,Chen, G.,Huang, Q. H.,Xie, S. H.,Cao, S. M.,Jia, W. H.,Zheng, Y.,Li, Y.,Lin, L.,Ernberg, I.,Wang, D.,Chen, W.,Feng, R.,Huang, G.,Zeng, Y. X.,Adami, H. O.,Ye, W. (2021). Occupational exposures and risk of nasopharyngeal carcinoma in a high-risk area: A population-based case-control study Cancer, 127(15), 2724-2735	Title and Abstract Screen	No	Does not meet eligibility criteria	Does not meet eligibility criteria	Does not meet eligibility criteria
326	Cheong, A.,McGrath, S.,Robinson, T.,Maliki, R.,Spurling, A.,Lock, P.,Rephaeli, A.,Nudelman, A.,Parker, B. S.,Pepe, S.,Cutts, S. M. (2021). A switch in mechanism of action prevents doxorubicin-mediated cardiac damage Biochemical Pharmacology, 185(#issue#), #Pages#	Title and Abstract Screen	No	Does not meet eligibility criteria	Does not meet eligibility criteria	Does not meet eligibility criteria
199	Chiazze, L., Jr.,Watkins, D. K.,Fryar, C. (1997). Historical cohort mortality study of a continuous filament fiberglass manufacturing plant. I. White men Journal of Occupational and Environmental Medicine, 39(5), 432-441	Title and Abstract Screen	No	Does not meet eligibility criteria	Does not meet eligibility criteria	Does not meet eligibility criteria
182	Chiazze, L., Jr.,Watkins, D. K.,Fryar, C.,Kozono, J. (1993). A case-control study of malignant and non-malignant respiratory disease among employees of a fiberglass manufacturing facility: II. Exposure assessment Occupational and Environmental Medicine, 50(8), 717-725	Title and Abstract Screen	No	Does not meet eligibility criteria	Does not meet eligibility criteria	Does not meet eligibility criteria
401	Chigurupati, P.,Barathi, G.,Arulappan, T.,Rajendiran, S.,D’cruze, L.,Susruthan, M. (2022). Vascular Endothelial Growth Factor (VEGF) expression by immunohistochemistry as a prognostic factor in gastric carcinoma Biomedicine (India), 42(2), 377-382	Title and Abstract Screen	No	Does not meet eligibility criteria	Does not meet eligibility criteria	Does not meet eligibility criteria
344	Choi, Y. H.,Kim, H. J.,Sohn, J. R.,Seo, J. H. (2023). Occupational exposure to VOCs and carbonyl compounds in beauty salons and health risks associated with it in South Korea Ecotoxicology and Environmental Safety, 256(#issue#), #Pages#	Title and Abstract Screen	No	Does not meet eligibility criteria	Does not meet eligibility criteria	Does not meet eligibility criteria
513	Cito, G.,Santi, R.,Gemma, L.,Galli, I. C.,Cocci, A.,Carini, M.,Minervini, A.,Nesi, G. (2021). Myointimoma of the penis Int J Impot Res, 33(6), 583-586	Title and Abstract Screen	No	Does not meet eligibility criteria	Does not meet eligibility criteria	Does not meet eligibility criteria
238	Clary, J. J.,Gibson, J. E.,Waritz, R. S. (1983). Formaldehyde: Toxicology, epidemiology, mechanisms #journal#, #volume#(#issue#), #Pages#	Title and Abstract Screen	Contextual	Does not meet eligibility criteria	Does not meet eligibility criteria	Does not meet eligibility criteria
212	Coggon, D.,Pannett, B.,Acheson, E. D. (1984). Use of job-exposure matrix in an occupational analysis of lung and bladder cancers on the basis of death certificates Journal of the National Cancer Institute, 72(1), 61-65	Title and Abstract Screen	No	Does not meet eligibility criteria	Does not meet eligibility criteria	Does not meet eligibility criteria
414	Colas, A.,Baudet, A.,Cann, P. L.,Blanchard, O.,Gangneux, J. P.,Baurès, E.,Florentin, A. (2022). Quantitative Health Risk Assessment of the Chronic Inhalation of Chemical Compounds in Healthcare and Elderly Care Facilities Toxics, 10(3), #Pages#	Title and Abstract Screen	No	Does not meet eligibility criteria	Does not meet eligibility criteria	Does not meet eligibility criteria
219	Collins, J. J.,Caporossi, J. C.,Michael, H.,Utidjian, D. (1988). Formaldehyde exposure and nasopharyngeal cancer re-examination of the national cancer institute study and an update of one plant Journal of the National Cancer Institute, 80(5), 376-377	Title and Abstract Screen	No	Does not meet eligibility criteria	Does not meet eligibility criteria	Does not meet eligibility criteria
23	Collins, J. J.,Lineker, G. A. (2004). A review and meta-analysis of formaldehyde exposure and leukemia Regul Toxicol Pharmacol, 40(2), 81-91	Title and Abstract Screen	Contextual	Does not meet eligibility criteria	Does not meet eligibility criteria	Does not meet eligibility criteria
348	Colombi, D.,Petrini, M.,Rapacioli, F.,Bodini, F. C.,Chiesa, S.,Franco, C.,Citterio, C.,Cavanna, L.,Zangrandi, A.,Sverzellati, N.,Michieletti, E. (2023). Role of visceral pleural invasion and tumor sizing at CT of resected NSCLC in clinical-radiological and pathological T agreement Tumori, 109(2), 215-223	Title and Abstract Screen	No	Does not meet eligibility criteria	Does not meet eligibility criteria	Does not meet eligibility criteria
645	Conegundes, J. L. M.,Silva, J. M. D.,Mendes, R. F.,Fernandes, M. F.,Pinto, N. C. C.,Almeida, M. A.,Dib, P. R. B.,Andrade, R. O.,Rodrigues, M. N.,Castañon, Mcmn,Macedo, G. C.,Scio, E. (2021). Anti-inflammatory and antinociceptive activity of Siparuna guianensis Aublet, an amazonian plant traditionally used by indigenous communities J Ethnopharmacol, 265(#issue#), 113344	Title and Abstract Screen	No	Does not meet eligibility criteria	Does not meet eligibility criteria	Does not meet eligibility criteria
636	Conolly, R. B.,Campbell, J. L.,Clewell, H. J.,Schroeter, J.,Kimbell, J. S.,Gentry, P. R. (2023). Relative contributions of endogenous and exogenous formaldehyde to formation of deoxyguanosine monoadducts and DNA-protein crosslink adducts of DNA in rat nasal mucosa Toxicol Sci, 191(1), 15-24	Title and Abstract Screen	No	Does not meet eligibility criteria	Does not meet eligibility criteria	Does not meet eligibility criteria
613	Conolly, R. B.,Schroeter, J.,Kimbell, J. S.,Clewell, H.,Andersen, M. E.,Gentry, P. R. (2023). Updating the biologically based dose-response model for the nasal carcinogenicity of inhaled formaldehyde in the F344 rat Toxicol Sci, 193(1), 1-17	Title and Abstract Screen	No	Does not meet eligibility criteria	Does not meet eligibility criteria	Does not meet eligibility criteria
340	Cornacchione Ross, J.,Kowitt, S. D.,Jarman, K. L.,Ranney, L. M.,Lazard, A. J.,Thrasher, J. F.,Sheeran, P.,Goldstein, A. O. (2023). Perceived message effectiveness of cigar warning themes among adults in the United States Preventive Medicine Reports, 34(#issue#), #Pages#	Title and Abstract Screen	No	Does not meet eligibility criteria	Does not meet eligibility criteria	Does not meet eligibility criteria
123	Costantini, A. S.,Paci, E.,Miligi, L.,Buiatti, E.,Martelli, C.,Lenzi, S. (1989). Cancer mortality among workers in the Tuscan tanning industry British Journal of Industrial Medicine, 46(6), 384-388	Full Text Review	No	Formaldehyde not primary exposure	Epidemiology	Tuscan Tannery Workers (no)
119	Coyle, Y. M.,Hynan, L. S.,Euhus, D. M.,Minhajuddin, A. T. (2005). An ecological study of the association of environmental chemicals on breast cancer incidence in Texas Breast Cancer Research and Treatment, 92(2), 107-114	Title and Abstract Screen	No	Does not meet eligibility criteria	Does not meet eligibility criteria	Does not meet eligibility criteria
516	Csuvik, O.,Szemerédi, N.,Spengler, G.,Szatmári, I. (2022). Synthesis of 4-Hydroxyquinolines as Potential Cytotoxic Agents Int J Mol Sci, 23(17), #Pages#	Title and Abstract Screen	No	Does not meet eligibility criteria	Does not meet eligibility criteria	Does not meet eligibility criteria
411	Czapiewski, P.,Cornelius, M.,Hartig, R.,Kalinski, T.,Haybaeck, J.,Dittmer, A.,Dittmer, J.,Ignatov, A.,Nass, N. (2022). BCL3 expression is strongly associated with the occurrence of breast cancer relapse under tamoxifen treatment in a retrospective cohort study Virchows Archiv, 480(3), 529-541	Title and Abstract Screen	No	Does not meet eligibility criteria	Does not meet eligibility criteria	Does not meet eligibility criteria
190	D'Errico, A.,Pasian, S.,Baratti, A.,Zanelli, R.,Alfonzo, S.,Gilardi, L.,Beatrice, F.,Bena, A.,Costa, G. (2009). A case-control study on occupational risk factors for sino-nasal cancer Occupational and Environmental Medicine, 66(7), 448-455	Title and Abstract Screen	No	Does not meet eligibility criteria	Does not meet eligibility criteria	Does not meet eligibility criteria
523	d'Ettorre, G.,Caroli, A.,Mazzotta, M. (2021). Minimizing formaldehyde exposure in a hospital pathology laboratory Work, 69(1), 209-213	Title and Abstract Screen	Contextual	Does not meet eligibility criteria	Does not meet eligibility criteria	Does not meet eligibility criteria
422	da Silva, A. M. C.,Soares, M. R.,Silva, N. A.,Correa, M. L. M.,Machado, J. M. H.,Pignati, W. A.,Andrade, A. C. S.,Galvão, N. D. (2022). Environmental and occupational exposure among cancer patients in Mato Grosso, Brazil Revista Brasileira de Epidemiologia, 25(#issue#), #Pages#	Full Text Review	No	Formaldehyde not primary exposure	Epidemiology	Brazilian cancer patients
445	da Silva, I. G.,de Oliveira Nunes, C. R.,de Oliveira Costa, R.,Pereira, E. C.,Canela, M. C. (2021). Formaldehyde exposure and atmospheric biomonitoring with lichen Cladonia verticillaris in an anatomy laboratory Environmental science and pollution research international, 28(35), 48569-48580	Title and Abstract Screen	No	Does not meet eligibility criteria	Does not meet eligibility criteria	Does not meet eligibility criteria
509	Danielli, M.,Thomas, R. C.,Quinn, L. M.,Tan, B. K. (2022). Vascular adhesion protein-1 (VAP-1) in vascular inflammatory diseases Vasa, 51(6), 341-350	Title and Abstract Screen	No	Does not meet eligibility criteria	Does not meet eligibility criteria	Does not meet eligibility criteria
321	Das, A. K.,Parul, R.,Islam, M. D. M.,Ghosh, A. C.,Alam, M. D. J. (2021). Investigation of analgesic, antioxidant, and cytotoxic properties of the ethanolic extract of streblus asper (roots) Asian Journal of Pharmaceutical and Clinical Research, 14(5), 126-131	Title and Abstract Screen	No	Does not meet eligibility criteria	Does not meet eligibility criteria	Does not meet eligibility criteria
280	Dator, R. P.,Murray, K. J.,Luedtke, M. W.,Jacobs, F. C.,Kassie, F.,Nguyen, H. D.,Villalta, P. W.,Balbo, S. (2022). Identification of Formaldehyde-Induced DNA-RNA Cross-Links in the A/J Mouse Lung Tumorigenesis Model Chemical Research in Toxicology, 35(11), 2025-2036	Title and Abstract Screen	No	Does not meet eligibility criteria	Does not meet eligibility criteria	Does not meet eligibility criteria
165	Davis, M. E.,Blicharz, A. P.,Hart, J. E.,Laden, F.,Garshick, E.,Smith, T. J. (2007). Occupational Exposure to Volatile Organic Compounds and Aldehydes in the U.S. Trucking Industry Environmental Science & Technology, 41(20), 7152-7158	Title and Abstract Screen	No	Does not meet eligibility criteria	Does not meet eligibility criteria	Does not meet eligibility criteria
305	de Andrea, C. E.,Ochoa, M. C.,Villalba-Esparza, M.,Teijeira, Á,Schalper, K. A.,Abengozar-Muela, M.,Eguren-Santamaría, I.,Sainz, C.,Sánchez-Gregorio, S.,Garasa, S.,Ariz, M.,Ortiz-de-Solorzano, C.,Rodriguez-Ruiz, M. E.,Perez-Gracia, J. L.,Lozano, M. D.,Echeveste, J. I.,Sanmamed, M. F.,Melero, I. (2021). Heterogenous presence of neutrophil extracellular traps in human solid tumours is partially depe…	Title and Abstract Screen	No	Does not meet eligibility criteria	Does not meet eligibility criteria	Does not meet eligibility criteria
541	de Cecco, B. S.,Argenta, F. F.,Bianchi, R. M.,De Lorenzo, C.,Wronski, J. G.,Bandinelli, M. B.,da Costa, F. V.,Driemeier, D.,Pavarini, S. P.,Sonne, L. (2021). Feline giant-cell pleomorphic sarcoma: cytologic, histologic and immunohistochemical characterization J Feline Med Surg, 23(8), 738-744	Title and Abstract Screen	No	Does not meet eligibility criteria	Does not meet eligibility criteria	Does not meet eligibility criteria
170	de Groot, A. C.,Beverdam, E. G.,Ayong, C. T.,Coenraads, P. J.,Nater, J. P. (1988). The role of contact allergy in the spectrum of adverse effects caused by cosmetics and toiletries Contact Dermatitis, 19(3), 195-201	Title and Abstract Screen	No	Does not meet eligibility criteria	Does not meet eligibility criteria	Does not meet eligibility criteria
667	De Las Heras, M.,Reséndiz, R. A.,González-Sáinz, J. M.,Ortín, A. (2021). Exogenous Small Ruminant Betaretrovirus Envelope Protein Is Detected in Draining Lymph Nodes in Contagious Respiratory Tumors of Sheep and Goats Vet Pathol, 58(2), 361-368	Title and Abstract Screen	No	Does not meet eligibility criteria	Does not meet eligibility criteria	Does not meet eligibility criteria
298	de Lima, B. M.,de Assis, J. V.,Pellissari, M. C. C.,Manske, L. R.,Roca, T. D. S. S.,de Alcântara, B. M.,Santos, N. D. S.,Peres, M. L.,de Andrade, A. L.,Machado, G. F.,Rozza, D. B. (2022). Primary Tracheal Squamous Cells Carcinoma in a Dog Brazilian Journal of Veterinary Pathology, 15(3), 147-152	Title and Abstract Screen	No	Does not meet eligibility criteria	Does not meet eligibility criteria	Does not meet eligibility criteria
337	de Melo Lima Waterloo, M.,de Miranda, M. P.,Vilela, L. M.,da Silva Rodrigues, A. E.,de Souza Borba, G.,de Holanda Teixeira, R.,da Fonseca Oliveira, A. A.,de Figueiredo Pereira, M. (2021). Splenic Stromal Sarcoma in a Labrador Dog Acta Scientiae Veterinariae, 49(#issue#), #Pages#	Title and Abstract Screen	No	Does not meet eligibility criteria	Does not meet eligibility criteria	Does not meet eligibility criteria
87	De Pasquale, R.,Pulvirenti, J.,Messina, A. M. I.,Lombardo, F.,Stefani, S.,Scalia, G.,Patamia, I. (2019). Myiasis from Sarcophaga spp in a patient with cutaneous lymphoma Le Infezioni in Medicina, 27(3), 340-344	Title and Abstract Screen	No	Does not meet eligibility criteria	Does not meet eligibility criteria	Does not meet eligibility criteria
228	De Stefani, E.,Boffetta, P.,Brennan, P.,Deneo-Pellegrini, H.,Ronco, A.,Gutiérrez, L. P. (2005). Occupational exposures and risk of adenocarcinoma of the lung in Uruguay Cancer Causes and Control, 16(7), 851-856	Title and Abstract Screen	No	Does not meet eligibility criteria	Does not meet eligibility criteria	Does not meet eligibility criteria
528	de Waal, J. (2021). Skin tumour specimen shrinkage with excision and formalin fixation-how much and why: a prospective study and discussion of the literature ANZ J Surg, 91(12), 2744-2749	Title and Abstract Screen	No	Does not meet eligibility criteria	Does not meet eligibility criteria	Does not meet eligibility criteria
136	Dell, L. D.,Teta, M. J. (1993). Mortality among workers at a plastics manufacturing and research and development facility 1946-1988 American Journal of Epidemiology, 138(8), 606	Full Text Review	No	Nonspecific LHP outcome or NHL - not on included list	Epidemiology	Plastics facility (not clear) [Abstract]
51	Dell, L.,Teta, M. J. (1995). Mortality among workers at a plastics manufacturing and research and development facility: 1946-1988 Am J Ind Med, 28(3), 373-84	Full Text Review	No	Formaldehyde not primary exposure	Epidemiology	New Jersey Plastics Manufacturing and Research
154	Demers, P. A.,Kogevinas, M.,Boffetta, P.,Leclerc, A.,Luce, D.,Gérin, M.,Battista, G.,Belli, S.,Bolm-Audorf, U.,Brinton, L. A.,Colin, D.,Comba, P.,Hardell, L.,Hayes, R. B.,Magnani, C.,Merler, E.,Morcet, J. F.,Preston-Martin, S.,Matos, E.,Rodella, S.,Vaughan, T. L.,Zheng, W.,Vainio, H. (1995). Wood dust and sino‐nasal cancer: Pooled reanalysis of twelve case‐control studies American Journal of Indu…	Title and Abstract Screen	No	Does not meet eligibility criteria	Does not meet eligibility criteria	Does not meet eligibility criteria
629	Deng, J.,Han, J.,Chen, J.,Zhang, Y.,Huang, Q.,Wang, Y.,Qi, X.,Liu, Z.,Leung, E. L.,Wang, D.,Feng, Q.,Lu, L. (2021). Comparison of analgesic activities of aconitine in different mice pain models PLoS One, 16(4), e0249276	Title and Abstract Screen	No	Does not meet eligibility criteria	Does not meet eligibility criteria	Does not meet eligibility criteria
489	Desai, F. S.,Korant, R.,Gohil, M.,Singh, L. S. (2021). The Role of Ki67 and p16INK4a Biomarkers on Conventional Cell Blocks to Differentiate Post Radiation Dysplasia from Cervical Cancer in Post Therapeutic Surveillance Cytology Asia Pacific Journal of Cancer Biology, 6(2), 111-116	Title and Abstract Screen	No	Does not meet eligibility criteria	Does not meet eligibility criteria	Does not meet eligibility criteria
433	Dias, A. R.,Pereira, M. A.,Mello, E. S.,Cecconello, I.,Ribeiro-Jr, U.,Nahas, S. C. (2022). CARNOY'S SOLUTION INCREASES LYMPH NODES COUNT IN COLON CANCER SPECIMENS WHEN COMPARED TO FORMALIN FIXATION: A RANDOMIZED TRIAL Arquivos brasileiros de cirurgia digestiva : ABCD = Brazilian archives of digestive surgery, 35(#issue#), e1656	Title and Abstract Screen	No	Does not meet eligibility criteria	Does not meet eligibility criteria	Does not meet eligibility criteria
92	Dingler, F. A.,Wang, M.,Mu, A.,Millington, C. L.,Oberbeck, N.,Watcham, S.,Pontel, L. B.,Kamimae-Lanning, A. N.,Langevin, F.,Nadler, C.,Cordell, R. L.,Monks, P. S.,Yu, R.,Wilson, N. K.,Hira, A.,Yoshida, K.,Mori, M.,Okamoto, Y.,Okuno, Y.,Muramatsu, H.,Shiraishi, Y.,Kobayashi, M.,Moriguchi, T.,Osumi, T.,Kato, M.,Miyano, S.,Ito, E.,Kojima, S.,Yabe, H.,Yabe, M.,Matsuo, K.,Ogawa, S.,Göttgens, B.,Hodski…	Title and Abstract Screen	Contextual	Does not meet eligibility criteria	Does not meet eligibility criteria	Does not meet eligibility criteria
156	Divine, B. J.,Barron, V. (1987). Texaco mortality study: III. A cohort study of producing and pipeline workers American Journal of Industrial Medicine, 11(2), 189-202	Title and Abstract Screen	No	Does not meet eligibility criteria	Does not meet eligibility criteria	Does not meet eligibility criteria
226	Doenecke, D. (1978). Digestion of chromosomal proteins in formaldehyde treated chromatin Hoppe-Seyler's Zeitschrift für Physiologische Chemie, 359(10), 1343-1352	Title and Abstract Screen	No	Does not meet eligibility criteria	Does not meet eligibility criteria	Does not meet eligibility criteria
318	Dong, Y.,Wang, Z.,Mao, F.,Cai, L.,Dan, H.,Jiang, L.,Zeng, X.,Li, T.,Zhou, Y.,Chen, Q. (2021). PD-1 blockade prevents the progression of oral carcinogenesis Carcinogenesis, 42(6), 891-902	Title and Abstract Screen	No	Does not meet eligibility criteria	Does not meet eligibility criteria	Does not meet eligibility criteria
661	Drishya, S.,Dhanisha, S. S.,Guruvayoorappan, C. (2021). Anti-Inflammatory Potential Exhibited by Amomum subulatum Fruits Mitigates Experimentally Induced Acute and Chronic Inflammation in Mice: Evaluation of Antioxidant Parameters, Pro-Inflammatory Mediators and HO-1 Pathway J Am Coll Nutr, 40(6), 551-561	Title and Abstract Screen	No	Does not meet eligibility criteria	Does not meet eligibility criteria	Does not meet eligibility criteria
317	Duarte C, M. A.,Carballo O, J. M.,De Gouveia, Y. M.,García, A.,Ruiz, D.,Gledhill, T.,González-Marcano, E.,Convit, A. F. (2021). Toxicity evaluation of ConvitVax breast cancer immunotherapy Scientific reports, 11(1), 12669	Title and Abstract Screen	No	Does not meet eligibility criteria	Does not meet eligibility criteria	Does not meet eligibility criteria
608	Dubey, T.,Sonawane, S. K.,Mannava, M. C.,Nangia, A. K.,Chandrashekar, M.,Chinnathambi, S. (2023). The inhibitory effect of Curcumin-Artemisinin co-amorphous on Tau aggregation and Tau phosphorylation Colloids Surf B Biointerfaces, 221(#issue#), 112970	Title and Abstract Screen	No	Does not meet eligibility criteria	Does not meet eligibility criteria	Does not meet eligibility criteria
623	Dugheri, S.,Massi, D.,Mucci, N.,Marrubini, G.,Cappelli, G.,Trevisani, L.,Bonferoni, M. C.,Arcangeli, G. (2022). An Upgrade of Apparatus and Measurement Systems for Generation of Gaseous Formaldehyde: A Review Crit Rev Anal Chem, 52(7), 1702-1716	Title and Abstract Screen	No	Does not meet eligibility criteria	Does not meet eligibility criteria	Does not meet eligibility criteria
111	Dumas, S.,Parent, M. E.,Siemiatycki, J.,Brisson, J. (2000). Rectal cancer and occupational risk factors: A hypothesis-generating, exposure-based case-control study International Journal of Cancer, 87(6), 874-879	Title and Abstract Screen	No	Does not meet eligibility criteria	Does not meet eligibility criteria	Does not meet eligibility criteria
346	Durongphan, A.,Rungruang, J.,Nitimanee, E.,Panichareon, B. (2023). The effects of enhanced formaldehyde clearance in a gross anatomy laboratory by floor plan redesign and dissection table adjustment Environmental science and pollution research international, 30(23), 64246-64253	Title and Abstract Screen	No	Does not meet eligibility criteria	Does not meet eligibility criteria	Does not meet eligibility criteria
421	Duś-Szachniewicz, K.,Gdesz-Birula, K.,Rymkiewicz, G. (2022). Development and Characterization of 3D Hybrid Spheroids for the Investigation of the Crosstalk Between B-Cell Non-Hodgkin Lymphomas and Mesenchymal Stromal Cells OncoTargets and Therapy, 15(#issue#), 683-697	Title and Abstract Screen	No	Does not meet eligibility criteria	Does not meet eligibility criteria	Does not meet eligibility criteria
278	Dwyer-Nield, L. D.,McArthur, D. G.,Hudish, T. M.,Hudish, L. I.,Mirita, C.,Sompel, K.,Smith, A. J.,Alavi, K.,Ghosh, M.,Merrick, D. T.,Tennis, M. A.,Keith, R. L. (2022). PPARgamma agonism inhibits progression of premalignant lesions in a murine lung squamous cell carcinoma model International Journal of Cancer, 151(12), 2195-2205	Title and Abstract Screen	No	Does not meet eligibility criteria	Does not meet eligibility criteria	Does not meet eligibility criteria
418	Edechi, C. A.,Amini, M.,Hamedani, M. K.,Terceiro, L. E. L.,Nickel, B. E.,Leygue, E.,Myal, Y. (2022). Comparison of Fixation Methods for the Detection of Claudin 1 and E-Cadherin in Breast Cancer Cell Lines by Immunofluorescence Journal of Histochemistry and Cytochemistry, 70(2), 181-187	Title and Abstract Screen	No	Does not meet eligibility criteria	Does not meet eligibility criteria	Does not meet eligibility criteria
53	Edling, C.,Järvholm, B.,Andersson, L.,Axelson, O. (1987). Mortality and cancer incidence among workers in an abrasive manufacturing industry Br J Ind Med, 44(1), 57-9	Full Text Review	No	Formaldehyde not primary exposure	Epidemiology	Abrasive manufacturing
151	Eisen, E. A.,Tolbert, P. E.,Hallock, M. F.,Monson, R. R.,Smith, T. J.,Woskie, S. R. (1994). Mortality studies of machining fluid exposure in the automobile industry III: A case-control study of larynx cancer American Journal of Industrial Medicine, 26(2), 185-202	Title and Abstract Screen	No	Does not meet eligibility criteria	Does not meet eligibility criteria	Does not meet eligibility criteria
270	Ejima, R.,Suzuki, H.,Tanaka, T.,Asano, T.,Kaneko, M. K.,Kato, Y. (2023). Development of a Novel Anti-CD44 Variant 6 Monoclonal Antibody C44Mab-9 for Multiple Applications against Colorectal Carcinomas International Journal of Molecular Sciences, 24(4), #Pages#	Title and Abstract Screen	No	Does not meet eligibility criteria	Does not meet eligibility criteria	Does not meet eligibility criteria
306	El-Miligy, M. M. M.,Al-Kubeisi, A. K.,El-Zemity, S. R.,Nassra, R. A.,Abu-Serie, M. M.,Hazzaa, A. A. (2021). Discovery of small molecule acting as multitarget inhibitor of colorectal cancer by simultaneous blocking of the key COX-2, 5-LOX and PIM-1 kinase enzymes Bioorganic Chemistry, 115(#issue#), #Pages#	Title and Abstract Screen	No	Does not meet eligibility criteria	Does not meet eligibility criteria	Does not meet eligibility criteria
203	Elci, O. C.,Akpinar-Elci, M.,Blair, A.,Dosemeci, M. (2003). Risk of laryngeal cancer by occupational chemical exposure in Turkey Journal of Occupational and Environmental Medicine, 45(10), 1100-1106	Title and Abstract Screen	No	Does not meet eligibility criteria	Does not meet eligibility criteria	Does not meet eligibility criteria
325	Ella-Tongwiis, P.,Makanga, A.,Shergill, I.,Fôn Hughes, S. (2021). Optimisation and validation of immunohistochemistry protocols for cancer research Histology and histopathology, 36(4), 415-424	Title and Abstract Screen	No	Does not meet eligibility criteria	Does not meet eligibility criteria	Does not meet eligibility criteria
591	Fábián, B.,Osadczuk, A.,Bárány, L.,Baksa, G.,Rácz, G.,Ruttkay, T. (2022). Real 3D Visualization of the Circumflex Artery Surrounding the Mitral Annulus Thorac Cardiovasc Surg, 70(2), 87-92	Title and Abstract Screen	No	Does not meet eligibility criteria	Does not meet eligibility criteria	Does not meet eligibility criteria
161	Fabiánová, E.,Szeszenia-Dabrowska, N.,Kjaerheim, K.,Boffetta, P. (1999). Occupational cancer in central European countries Environmental Health Perspectives, 107(Supplement 2), 279-282	Title and Abstract Screen	No	Does not meet eligibility criteria	Does not meet eligibility criteria	Does not meet eligibility criteria
333	Fard, A. A.,Samadi, M.,Biabangard, A. (2021). Possible protective effects of curcumin via modulating of androgen receptor (Ar) and oct2 gene alterations in cisplatin-induced testicular toxicity in rat Endocrine, Metabolic and Immune Disorders - Drug Targets, 21(3), 458-463	Title and Abstract Screen	No	Does not meet eligibility criteria	Does not meet eligibility criteria	Does not meet eligibility criteria
427	Farj, A. S.,Al-Azawi, K. F. (2022). SYNTHESIS, CHARACTERIZATION AND ANTICANCER ACTIVITY OF NOVEL MANNICH BASES Biochemical and Cellular Archives, 22(1), 3279-3283	Title and Abstract Screen	No	Does not meet eligibility criteria	Does not meet eligibility criteria	Does not meet eligibility criteria
434	Fatemi, F.,Dehdashti, A.,Jannati, M. (2022). Implementation of Chemical Health, Safety, and Environmental Risk Assessment in Laboratories: A Case-Series Study Frontiers in public health, 10(#issue#), 898826	Title and Abstract Screen	No	Does not meet eligibility criteria	Does not meet eligibility criteria	Does not meet eligibility criteria
590	Favia, G.,Capodiferro, S.,Limongelli, L.,Tempesta, A.,Maiorano, E. (2021). Malignant transformation of oral proliferative verrucous leukoplakia: a series of 48 patients with suggestions for management Int J Oral Maxillofac Surg, 50(1), 14-20	Title and Abstract Screen	No	Does not meet eligibility criteria	Does not meet eligibility criteria	Does not meet eligibility criteria
639	Felipe do Nascimento, K.,Leite Kassuya, C. A.,Pereira Cabral, M. R.,Carvalho Souza, R. I.,Marangoni, J. A.,Mussury Franco Silva, R. M.,Alves da Costa Canella, D.,Nazari Formagio, A. S. (2021). Chemical analysis and antioxidant, anti-inflammatory and toxicological evaluations of the hydromethanolic extract of Psidium guineense Swartz leaves J Ethnopharmacol, 281(#issue#), 114492	Title and Abstract Screen	No	Does not meet eligibility criteria	Does not meet eligibility criteria	Does not meet eligibility criteria
345	Feng, W.,Inoue, R.,Kuwata, T.,Niikura, N.,Fujii, S.,Kumaki, N.,Honda, K.,Xu, L. A.,Goetz, A.,Gaule, P.,Cogswell, J.,Rimm, D. L.,McGee, R. (2023). Assessment of the Impact of Alternative Fixatives on HER2 Detection in Breast Cancer and Gastric Cancer Tumor Specimens Applied Immunohistochemistry and Molecular Morphology, 31(5), 339-345	Title and Abstract Screen	No	Does not meet eligibility criteria	Does not meet eligibility criteria	Does not meet eligibility criteria
297	Ferreira, M. L.,Oliveira Neto, P. D. A.,Rousso Filho, R.,de Carvalho, B. G.,Silva, P. C.,da Costa, V. D. R.,Alves-Silva, M. V.,Filho, F. A. (2022). Malignant Alveolar Neoplasm in a 10-Month-Old French Bulldog Acta Scientiae Veterinariae, #volume#(50), #Pages#	Title and Abstract Screen	No	Does not meet eligibility criteria	Does not meet eligibility criteria	Does not meet eligibility criteria
632	Ferrini, L.,Rodríguez, J. P.,Melana Colavita, J. P.,Olea, G.,Ojeda, G. A.,Ricciardi, G.,Torres, A. M.,Aguirre, M. V. (2021). Anti-inflammatory activity of Nectandra angustifolia (Laurel Amarillo) ethanolic extract J Ethnopharmacol, 272(#issue#), 113937	Title and Abstract Screen	No	Does not meet eligibility criteria	Does not meet eligibility criteria	Does not meet eligibility criteria
390	Filippou, A.,Damianou, C. (2022). Ultrasonic attenuation of canine mammary tumours Ultrasonics, 125(#issue#), 106798	Title and Abstract Screen	No	Does not meet eligibility criteria	Does not meet eligibility criteria	Does not meet eligibility criteria
527	Firmino, F.,Villela-Castro, D. L.,Santos, J. D.,Conceição de Gouveia Santos, V. L. (2021). Topical Management of Bleeding From Malignant Wounds Caused by Breast Cancer: A Systematic Review J Pain Symptom Manage, 61(6), 1278-1286	Title and Abstract Screen	No	Does not meet eligibility criteria	Does not meet eligibility criteria	Does not meet eligibility criteria
208	Fondelli, M. C.,Costantini, A. S.,Ercolanelli, M.,Pizzo, A. M.,Maltoni, S. A.,Quinn, M. M. (2007). [Exposure to carcinogens and mortality in a cohort of restoration workers of water-damaged library materials following the River Arno flooding in Florence, 4 November 1966] La Medicina del Lavoro, 98(5), 422-431	Full Text Review	No	Formaldehyde not primary exposure	Epidemiology	Library works restorers (no)
447	Fortibui, M. M.,Lim, W.,Lee, S.,Park, S.,Kim, J. (2021). A Golgi Apparatus-Targeting, Naphthalimide-Based Fluorescent Molecular Probe for the Selective Sensing of Formaldehyde Molecules (Basel, Switzerland), 26(16), #Pages#	Title and Abstract Screen	No	Does not meet eligibility criteria	Does not meet eligibility criteria	Does not meet eligibility criteria
202	Fryzek, J. P.,Chadda, B. K.,Cohen, S. S.,Marano, D.,White, K.,Steinwandel, M.,McLaughlin, J. K. (2005). Retrospective cohort mortality study of workers engaged in motion picture film processing Journal of Occupational and Environmental Medicine, 47(3), 278-286	Title and Abstract Screen	No	Does not meet eligibility criteria	Does not meet eligibility criteria	Does not meet eligibility criteria
646	Fu, Y.,Zhang, Y. A.,Shen, J.,Tu, J. (2021). Immunogenicity study of OmpU subunit vaccine against Vibrio mimicus in yellow catfish, Pelteobagrus fulvidraco Fish Shellfish Immunol, 108(#issue#), 80-85	Title and Abstract Screen	No	Does not meet eligibility criteria	Does not meet eligibility criteria	Does not meet eligibility criteria
82	Fuchs, A. R.,Märklin, M.,Heitmann, J. S.,Futterknecht, S.,Haap, M.,Wirths, S.,Kopp, H. G.,Hinterleitner, C.,Dörfel, D.,Müller, M. R. (2018). A Chromatin Immunoprecipitation Assay to Identify Novel NFAT2 Target Genes in Chronic Lymphocytic Leukemia Journal of Visualized Experiments, #volume#(142), #Pages#	Title and Abstract Screen	No	Does not meet eligibility criteria	Does not meet eligibility criteria	Does not meet eligibility criteria
673	Fujimoto, K.,Higaki, T.,Abe, J.,Fujita, M.,Kawakami, T. (2022). Theoretical Validation of In Chemico Skin Sensitization Assay "ADRA" Using the Products Formed by Nucleophilic Reagents and Chemicals Chem Res Toxicol, 35(11), 2107-2121	Title and Abstract Screen	No	Does not meet eligibility criteria	Does not meet eligibility criteria	Does not meet eligibility criteria
415	Fukuoka, H.,Fukunaga, Y.,Nagasaki, T.,Akiyoshi, T.,Konishi, T.,Nagayama, S.,Ueno, M. (2022). Lymph Node Mapping in Transverse Colon Cancer Treated Using Laparoscopic Colectomy with D3 Lymph Node Dissection Diseases of the Colon and Rectum, 65(3), 340-352	Title and Abstract Screen	No	Does not meet eligibility criteria	Does not meet eligibility criteria	Does not meet eligibility criteria
525	Fustinoni, S.,Campo, L.,Spinazzè, A.,Cribiù, F. M.,Chiappa, L.,Sapino, A.,Mercadante, R.,Olgiati, L.,Boniardi, L.,Cavallo, D. M.,Riboldi, L.,Ferrero, S.,Boggio, F. (2021). Exposure and Management of the Health Risk for the Use of Formaldehyde and Xylene in a Large Pathology Laboratory Ann Work Expo Health, 65(7), 805-818	Title and Abstract Screen	No	Does not meet eligibility criteria	Does not meet eligibility criteria	Does not meet eligibility criteria
88	Gallardo, M.,Malaney, P.,Aitken, M. J. L.,Zhang, X.,Link, T. M.,Shah, V.,Alybayev, S.,Wu, M. H.,Pageon, L. R.,Ma, H.,Jacamo, R.,Yu, L.,Xu-Monette, Z. Y.,Steinman, H.,Lee, H. J.,Sarbassov, D.,Rapado, I.,Barton, M. C.,Martinez-Lopez, J.,Bueso-Ramos, C.,Young, K. H.,Post, S. M. (2020). Uncovering the Role of RNA-Binding Protein hnRNP K in B-Cell Lymphomas Journal of the National Cancer Institute, 11…	Title and Abstract Screen	No	Does not meet eligibility criteria	Does not meet eligibility criteria	Does not meet eligibility criteria
429	Galushko, D. A.,Asmaryan, H. G.,Melnikova, N. V.,Lazukina, I. A. (2022). The clinical significance of the features of the morphological study and immunohistochemical determination of pancytokeratin in the lymph nodes of the central zone in papillary thyroid cancer Opuholi Golovy i Sei, 12(3), 17-27	Title and Abstract Screen	No	Does not meet eligibility criteria	Does not meet eligibility criteria	Does not meet eligibility criteria
556	Gao, Y.,Guitton-Sert, L.,Dessapt, J.,Coulombe, Y.,Rodrigue, A.,Milano, L.,Blondeau, A.,Larsen, N. B.,Duxin, J. P.,Hussein, S.,Fradet-Turcotte, A.,Masson, J. Y. (2023). A CRISPR-Cas9 screen identifies EXO1 as a formaldehyde resistance gene Nat Commun, 14(1), 381	Title and Abstract Screen	Contextual	Does not meet eligibility criteria	Does not meet eligibility criteria	Does not meet eligibility criteria
376	Garcia-Casado, Z.,Oaknin, A.,Mendiola, M.,Alkorta-Aranburu, G.,Antunez-Lopez, J. R.,Moreno-Bueno, G.,Palacios, J.,Yubero, A.,Marquez, R.,Gallego, A.,Sanchez-Heras, A. B.,Lopez-Guerrero, J. A.,Perez-Segura, C.,Barretina-Ginesta, P.,Alarcon, J.,Gaba, L.,Marquez, A.,Matito, J.,Cueva, J.,Palacio, I.,Iglesias, M.,Arcusa, A.,Sanchez-Lorenzo, L.,Guerra-Alia, E.,Romero, I.,Vivancos, A. (2022). Laboratory…	Title and Abstract Screen	No	Does not meet eligibility criteria	Does not meet eligibility criteria	Does not meet eligibility criteria
599	García-Gausí, M.,García-Armengol, J.,Pellino, G.,Mulas, C.,Roig, J. V.,García-Granero, A.,Moro, D.,Valverde, A. (2022). Navigating surgical anatomy of the Denonvilliers' fascia and dissection planes of the anterior mesorectum with a cadaveric simulation model Updates Surg, 74(2), 629-636	Title and Abstract Screen	No	Does not meet eligibility criteria	Does not meet eligibility criteria	Does not meet eligibility criteria
319	Gardner, I. H.,Siddharthan, R.,Watson, K.,Dewey, E.,Ruhl, R.,Khou, S.,Guan, X.,Xia, Z.,Tsikitis, V. L.,Anand, S. (2021). A Distinct Innate Immune Signature of Early Onset Colorectal Cancer ImmunoHorizons, 5(6), 489-499	Title and Abstract Screen	No	Does not meet eligibility criteria	Does not meet eligibility criteria	Does not meet eligibility criteria
3	Gentry, R.,Thompson, C. M.,Franzen, A.,Salley, J.,Albertini, R.,Lu, K.,Greene, T. (2020). Using mechanistic information to support evidence integration and synthesis: a case study with inhaled formaldehyde and leukemia Crit Rev Toxicol, 50(10), 885-918	Title and Abstract Screen	Contextual	Does not meet eligibility criteria	Does not meet eligibility criteria	Does not meet eligibility criteria
335	Ghaffari, M. A.,Chaudhry, B. A.,Uzair, M.,Imran, M.,Ashfaq, K. (2021). Total phenolic and flavonoid contents, cytotoxic, immunomodulatory and anti-inflammatory potential of whole plant of Astragalus creticus (Fabaceae) Tropical Journal of Pharmaceutical Research, 20(10), 2109-2115	Title and Abstract Screen	No	Does not meet eligibility criteria	Does not meet eligibility criteria	Does not meet eligibility criteria
292	Ghalib, R.,Falah, A. (2022). The role of epithelial membrane antigen (EMA) overexpression in the prognosis of prostatic adenocarcinoma Journal of medicine and life, 15(4), 504-508	Title and Abstract Screen	No	Does not meet eligibility criteria	Does not meet eligibility criteria	Does not meet eligibility criteria
405	Ghelli, F.,Cocchi, E.,Bellisario, V.,Buglisi, M.,Squillacioti, G.,Santovito, A.,Bono, R. (2022). The formation of SCEs as an effect of occupational exposure to formaldehyde Archives of Toxicology, 96(4), 1101-1108	Title and Abstract Screen	Contextual	Does not meet eligibility criteria	Does not meet eligibility criteria	Does not meet eligibility criteria
458	Ghelli, F.,Cocchi, E.,Buglisi, M.,Squillacioti, G.,Bellisario, V.,Bono, R.,Santovito, A. (2021). The role of phase I, phase II, and DNA-repair gene polymorphisms in the damage induced by formaldehyde in pathologists Scientific reports, 11(1), 10507	Title and Abstract Screen	Contextual	Does not meet eligibility criteria	Does not meet eligibility criteria	Does not meet eligibility criteria
159	Gillard, A. C. (2012). [Evaluation of routine screening of ethmoid adenocarcinoma (EADC) by ENT and nasal fibroscopy among employees and former employees exposed to wood dust for over 20 years] Archives des Maladies Professionnelles et de l'Environnement, 73(1), 3-8	Title and Abstract Screen	No	Does not meet eligibility criteria	Does not meet eligibility criteria	Does not meet eligibility criteria
574	Goldstein, A. O.,Jarman, K. L.,Kowitt, S. D.,Queen, T. L.,Kim, K. S.,Shook-Sa, B. E.,Sheeran, P.,Noar, S. M.,Ranney, L. M. (2021). Effect of Cigarette Constituent Messages With Engagement Text on Intention to Quit Smoking Among Adults Who Smoke Cigarettes: A Randomized Clinical Trial JAMA Netw Open, 4(2), e210045	Title and Abstract Screen	No	Does not meet eligibility criteria	Does not meet eligibility criteria	Does not meet eligibility criteria
22	Goldstein, B. D. (2011). Hematological and toxicological evaluation of formaldehyde as a potential cause of human leukemia Hum Exp Toxicol, 30(7), 725-35	Title and Abstract Screen	Contextual	Does not meet eligibility criteria	Does not meet eligibility criteria	Does not meet eligibility criteria
69	Goldstein, B. D. (2018). Mundt et al. paper: &quot;Does occupational exposure to formaldehyde cause hematotoxicity and leukemia-specific chromosome changes in cultured myeloid progenitor cells?&quot Critical Reviews in Toxicology, 48(5), 339-340	Title and Abstract Screen	Contextual	Does not meet eligibility criteria	Does not meet eligibility criteria	Does not meet eligibility criteria
468	Golmohammadi, R.,Javadinia, S. S.,Mohageri, M. R.,Raoofi, A. (2021). Prevalence of HER2 gene expression and its correlation with histopathological parameters in breast cancer patients Pakistan Journal of Medical and Health Sciences, 15(4), 981-984	Title and Abstract Screen	No	Does not meet eligibility criteria	Does not meet eligibility criteria	Does not meet eligibility criteria
490	Golmohammadi, R.,Mohajeri, M. R.,Jarrahi, A.,Moslem, A. R.,Pejhan, A.,Gohari, A. (2021). Histopathologic Characteristics of Invasive and Non-invasive Ductal Tumors have Relationship with Different Phenotypes of ER / PR Receptors in Breast Cancer Patients Asia Pacific Journal of Cancer Biology, 6(3), 181-185	Title and Abstract Screen	No	Does not meet eligibility criteria	Does not meet eligibility criteria	Does not meet eligibility criteria
373	Gomboev, B. O.,Dambueva, I. K.,Khankhareev, S. S.,Batomunkuev, V. S.,Zangeeva, N. R.,Tsydypov, V. E.,Sharaldaev, B. B.,Badmaev, A. G.,Zhamyanov, D. T. D.,Bagaeva, E. E.,Madeeva, E. V.,Motoshkina, M. A.,Ayusheeva, V. G.,Rygzynov, T. S.,Tsybikova, A. B.,Ayurzhanaev, A. A.,Sodnomov, B. V.,Banzaraktcaev, Z. E.,Alekseev, A. V.,Lygdenova, A. B.,Norboeva, B. S. (2022). Atmospheric Air Pollution by Stati…	Title and Abstract Screen	No	Does not meet eligibility criteria	Does not meet eligibility criteria	Does not meet eligibility criteria
147	Gómez, M. R.,Cocco, P.,Dosemeci, M.,Stewart, P. A. (1994). Occupational exposure to chlorinated aliphatic hydrocarbons: Job exposure matrix American Journal of Industrial Medicine, 26(2), 171-183	Title and Abstract Screen	No	Does not meet eligibility criteria	Does not meet eligibility criteria	Does not meet eligibility criteria
160	González, C. A.,Agudo, A. (1999). Occupational cancer in Spain Environmental Health Perspectives, 107(Suppl 2), 273-277	Title and Abstract Screen	No	Does not meet eligibility criteria	Does not meet eligibility criteria	Does not meet eligibility criteria
291	Goto, N.,Suzuki, H.,Tanaka, T.,Asano, T.,Kaneko, M. K.,Kato, Y. (2022). Development of a Novel Anti−CD44 Monoclonal Antibody for Multiple Applications against Esophageal Squamous Cell Carcinomas International Journal of Molecular Sciences, 23(10), #Pages#	Title and Abstract Screen	No	Does not meet eligibility criteria	Does not meet eligibility criteria	Does not meet eligibility criteria
397	Gray, A. L.,Wappler-Guzzetta, E. A.,Wang, J.,Le Cao, H.,Liu, Y. (2022). Case report of a patient with chronic myeloid leukemia, BCR::ABL1 positive presented with isolated thrombocytosis and an uncommon JAK2 alteration detected in peripheral blood Journal of Hematopathology, 15(2), 95-99	Title and Abstract Screen	No	Does not meet eligibility criteria	Does not meet eligibility criteria	Does not meet eligibility criteria
290	Groll, T.,Silva, M.,Sarker, R. S. J.,Tschurtschenthaler, M.,Schnalzger, T.,Mogler, C.,Denk, D.,Schölch, S.,Schraml, B. U.,Ruland, J.,Rad, R.,Saur, D.,Weichert, W.,Jesinghaus, M.,Matiasek, K.,Steiger, K. (2022). Comparative Study of the Role of Interepithelial Mucosal Mast Cells in the Context of Intestinal Adenoma-Carcinoma Progression Cancers, 14(9), #Pages#	Title and Abstract Screen	No	Does not meet eligibility criteria	Does not meet eligibility criteria	Does not meet eligibility criteria
460	Gu, M.,Chen, Y.,Zhan, M.,Liu, C.,Cai, Z.,Chen, Q.,Wang, Z. (2021). Comparison of thermal injury depth of the prostate between plasma kinetic electrode, holmium laser, green light laser and Nd:YAG laser International Urology and Nephrology, 53(5), 863-867	Title and Abstract Screen	No	Does not meet eligibility criteria	Does not meet eligibility criteria	Does not meet eligibility criteria
96	Gu, X.,Saunthararajah, Y. (2020). Cytoplasmic dislocation of NPM1 and PU.1 in NPM1-mutated leukaemia is obscured by paraformaldehyde fixation British Journal of Haematology, 189(3), 578-581	Title and Abstract Screen	No	Does not meet eligibility criteria	Does not meet eligibility criteria	Does not meet eligibility criteria
148	Guay, D.,Siemiatycki, J. (1987). Historic cohort study in Montreal's fur industry American Journal of Industrial Medicine, 12(2), 181-194	Title and Abstract Screen	No	Does not meet eligibility criteria	Does not meet eligibility criteria	Does not meet eligibility criteria
550	Guo, J.,Koopmeiners, J. S.,Walmsley, S. J.,Villalta, P. W.,Yao, L.,Murugan, P.,Tejpaul, R.,Weight, C. J.,Turesky, R. J. (2022). The Cooked Meat Carcinogen 2-Amino-1-methyl-6-phenylimidazo[4,5-b]pyridine Hair Dosimeter, DNA Adductomics Discovery, and Associations with Prostate Cancer Pathology Biomarkers Chem Res Toxicol, 35(5), 703-730	Title and Abstract Screen	No	Does not meet eligibility criteria	Does not meet eligibility criteria	Does not meet eligibility criteria
602	Guo, Y.,Hou, Y.,Lv, C.,Ma, X.,Yang, M.,Jin, Y.,Li, B.,Liu, W. (2023). Tetrakis(4-pyridylphenyl)ethylene-based Zinc Metal-Organic Framework with Aggregation-Induced Chemiluminescence Emission on a Paper Platform for Formaldehyde Detection in Breath Anal Chem, 95(2), 1739-1746	Title and Abstract Screen	No	Does not meet eligibility criteria	Does not meet eligibility criteria	Does not meet eligibility criteria
184	Gustavsson, P.,Jakobsson, R.,Johansson, H.,Lewin, F.,Norell, S.,Rutkvist, L. E. (1998). Occupational exposures and squamous cell carcinoma of the oral cavity, pharynx, larynx, and oesophagus: A case-control study in Sweden Occupational and Environmental Medicine, 55(6), 393-400	Title and Abstract Screen	No	Does not meet eligibility criteria	Does not meet eligibility criteria	Does not meet eligibility criteria
570	Haghighi, M.,Khorasani, A.,Karimi, P.,Keshavarz, R.,Mahdavi, M. (2022). Different Formulations of Inactivated SARS-CoV-2 Vaccine Candidates in Human Compatible Adjuvants: Potency Studies in Mice Showed Different Platforms of Immune Responses Viral Immunol, 35(10), 663-672	Title and Abstract Screen	No	Does not meet eligibility criteria	Does not meet eligibility criteria	Does not meet eligibility criteria
172	Hagmar, L.,Bellander, T.,Englander, V.,Ranstam, J.,Attewell, R.,Skerfving, S. (1986). Mortality and cancer morbidity among workers in a chemical factory Scandinavian Journal of Work, Environment and Health, 12(6), 545-551	Full Text Review	No	Formaldehyde not primary exposure	Epidemiology	Chemical factory workers (no)
577	Hallikeri, K.,Babu, B.,Sudhakaran, A.,Monteiro, R. (2021). Cell Block and Its Impact in the Diagnosis of Jaw Lesions over Fine Needle Aspiration Cytology Acta Cytol, 65(5), 361-367	Title and Abstract Screen	No	Does not meet eligibility criteria	Does not meet eligibility criteria	Does not meet eligibility criteria
531	Ham, Y. H.,Pan, G.,Chan, H. W.,Chan, W. (2022). LC-MS/MS Quantitation of Formaldehyde-Glutathione Conjugates as Biomarkers of Formaldehyde Exposure and Exposure-Induced Antioxidants: A New Look on an Old Topic Chem Res Toxicol, 35(5), 858-866	Title and Abstract Screen	Contextual	Does not meet eligibility criteria	Does not meet eligibility criteria	Does not meet eligibility criteria
227	Han, A. hR,Linton, J. A. (2008). Cardiovascular Disease, Cancer and Reproductive Hazards in Firefighters Journal of the Korean Medical Association, 51(12), 1097-1102	Title and Abstract Screen	No	Does not meet eligibility criteria	Does not meet eligibility criteria	Does not meet eligibility criteria
450	Han, S. H.,Han, J. H.,Han, S. H.,Kim, H. S.,Lee, J. W. (2021). Fixation Using Carnoy's Solution Enables Detection of More Lymph Nodes after Gastrectomy for Gastric Cancer Anticancer Research, 41(8), 3949-3953	Title and Abstract Screen	No	Does not meet eligibility criteria	Does not meet eligibility criteria	Does not meet eligibility criteria
78	Han, S.,Masaki, A.,Sakamoto, Y.,Takino, H.,Murase, T.,Iida, S.,Inagaki, H. (2018). Improved clonality detection in Hodgkin lymphoma using a semi-nested modification of the BIOMED-2 PCR assay for IGH and IGK rearrangements: A paraffin-embedded tissue study Pathology International, 68(5), 287-293	Title and Abstract Screen	No	Does not meet eligibility criteria	Does not meet eligibility criteria	Does not meet eligibility criteria
55	Hansen, J.,Olsen, J. H. (1995). Formaldehyde and cancer morbidity among male employees in Denmark Cancer Causes Control, 6(4), 354-60	Full Text Review	No	Formaldehyde not primary exposure	Epidemiology	Demark - Male workers
206	Hansen, J.,Olsen, J. H. (1996). [Occupational exposure to formaldehyde and risk of cancer] Ugeskrift for Laeger, 158(29), 4191-4194	Full Text Review	No	Formaldehyde not primary exposure	Epidemiology	Doesn't appear so (foreign article)
116	Hansen, J.,Olsen, J. H.,Larsen, A. I. (1994). Cancer morbidity among employees in a Danish pharmaceutical plant International Journal of Epidemiology, 23(5), 891-898	Title and Abstract Screen	No	Does not meet eligibility criteria	Does not meet eligibility criteria	Does not meet eligibility criteria
587	Harada, H.,Tomioka, H.,Hirai, H.,Kuroshima, T.,Oikawa, Y.,Nojima, H.,Sakamoto, J.,Kurabayashi, T.,Kayamori, K.,Ikeda, T. (2021). MRI before biopsy correlates with depth of invasion corrected for shrinkage rate of the histopathological specimen in tongue carcinoma Sci Rep, 11(1), 20992	Title and Abstract Screen	No	Does not meet eligibility criteria	Does not meet eligibility criteria	Does not meet eligibility criteria
181	Harrington, J. M.,Oakes, D. (1984). Mortality study of British pathologists 1974-80 Occupational and Environmental Medicine, 41(2), 188-191	Full Text Review	No	Nonspecific LHP outcome or NHL - not on included list	Epidemiology	British pathologists (no)
133	Hauptmann, M.,Lubin, J. H.,Stewart, P. A.,Hayes, R. B.,Blair, A. (2004). Mortality from solid cancers among workers in formaldehyde industries American Journal of Epidemiology, 159(12), 1117-1130	Full Text Review	No	No LHP outcome	Epidemiology	US formaldehyde workers (update)
362	Hayama-Terada, M.,Aochi, Y.,Ikehara, S.,Kimura, T.,Yamagishi, K.,Sato, T.,Iso, H. (2023). Paternal occupational exposures and infant congenital heart defects in the Japan Environment and Children’s Study Environmental Health and Preventive Medicine, 28(1), #Pages#	Title and Abstract Screen	No	Does not meet eligibility criteria	Does not meet eligibility criteria	Does not meet eligibility criteria
112	Hayes, R. B.,Raatgever, J. W.,de Bruyn, A.,Gerin, M. (1986). Cancer of the nasal cavity and paranasal sinuses, and formaldehyde exposure International Journal of Cancer, 37(4), 487-492	Title and Abstract Screen	No	Does not meet eligibility criteria	Does not meet eligibility criteria	Does not meet eligibility criteria
250	Heck, H. D.,Casanova-Schmitz, M.,Dodd, P. B.,Schachter, E. N.,Witek, T. J.,Tosun, T. (1985). Formaldehyde (CH2O) concentrations in the blood of humans and Fischer-344 rats exposed to CH2O under controlled conditions Am Ind Hyg Assoc J, 46(1), 1-3	Title and Abstract Screen	Contextual	Does not meet eligibility criteria	Does not meet eligibility criteria	Does not meet eligibility criteria
47	Heineman, E. F.,Olsen, J. H.,Pottern, L. M.,Gomez, M.,Raffn, E.,Blair, A. (1992). Occupational risk factors for multiple myeloma among Danish men Cancer Causes Control, 3(6), 555-68	Full Text Review	No	Formaldehyde not primary exposure	Epidemiology	Danish case-control
519	Henning, M. A. S.,Jemec, G. B.,Ibler, K. S. (2021). Occupational Skin Disease in Physicians: A Review of the Literature Ann Work Expo Health, 65(1), 11-25	Title and Abstract Screen	No	Does not meet eligibility criteria	Does not meet eligibility criteria	Does not meet eligibility criteria
391	Herrero, M.,González, N.,Rovira, J.,Marquès, M.,Domingo, J. L.,Abalos, M.,Abad, E.,Nadal, M. (2022). Health risk assessment of polychlorinated biphenyls (PCBs) in baby clothes. A preliminary study Environmental Pollution, 307(#issue#), #Pages#	Title and Abstract Screen	No	Does not meet eligibility criteria	Does not meet eligibility criteria	Does not meet eligibility criteria
640	Hidalgo, F. J.,Lavado-Tena, C. M.,Zamora, R. (2021). Identification of acrolein as the reactive carbonyl responsible for the formation of 2-amino-3,8-dimethylimidazo[4,5-f]quinoxaline (MeIQx) Food Chem, 343(#issue#), 128478	Title and Abstract Screen	No	Does not meet eligibility criteria	Does not meet eligibility criteria	Does not meet eligibility criteria
232	Hildesheim, A.,Dosemeci, M.,Chan, C. C.,Chen, C. J.,Cheng, Y. J.,Hsu, M. M.,Chen, I. H.,Mittl, B. F.,Sun, B.,Levine, P. H.,Chen, J. Y.,Brinton, L. A.,Yang, C. S. (2001). Occupational exposure to wood, formaldehyde, and solvents and risk of nasopharyngeal carcinoma Cancer Epidemiology Biomarkers and Prevention, 10(11), 1145-1153	Title and Abstract Screen	No	Does not meet eligibility criteria	Does not meet eligibility criteria	Does not meet eligibility criteria
236	Hildesheim, A.,West, S.,Dosemeci, M.,De Veyra, E.,De Guzman, M. F.,Jurado, A. (1993). Nasopharyngeal carcinoma in the Philippines preliminary results from a case-control study of multiple factors Colloques de l'Institut national de la santé et de la recherche médicale, 225(#issue#), 743-747	Title and Abstract Screen	No	Does not meet eligibility criteria	Does not meet eligibility criteria	Does not meet eligibility criteria
633	Hinks, A.,Jacob, K.,Mashouri, P.,Medak, K. D.,Franchi, M. V.,Wright, D. C.,Brown, S. H. M.,Power, G. A. (2022). Influence of weighted downhill running training on serial sarcomere number and work loop performance in the rat soleus Biol Open, 11(7), #Pages#	Title and Abstract Screen	No	Does not meet eligibility criteria	Does not meet eligibility criteria	Does not meet eligibility criteria
115	Holmila, R.,Bornholdt, J.,Heikkilä, P.,Suitiala, T.,Févotte, J.,Cyr, D.,Hansen, J.,Snellman, S. M.,Dictor, M.,Steiniche, T.,Schlünssen, V.,Schneider, T.,Pukkala, E.,Savolainen, K.,Wolff, H.,Wallin, H.,Luce, D.,Husgafvel-Pursiainen, K. (2010). Mutations in TP53 tumor suppressor gene in wood dust-related sinonasal cancer International Journal of Cancer, 127(3), 578-588	Title and Abstract Screen	No	Does not meet eligibility criteria	Does not meet eligibility criteria	Does not meet eligibility criteria
70	Hoshneara, M.,Ahmed, M. U.,Rahman, M. M.,Begum, M.,Ferdousi, R.,Ayma, U.,Begum, K.,Ara, R.,Islam, M. S.,Chowdhury, I. H.,Sangma, M. A.,Farzana, M. N. (2018). Ultrasonographic Evaluation of Malignant Pediatric Abdominal Tumour with Histopathological Correlation #journal#, 27(1), 6-12	Title and Abstract Screen	No	Does not meet eligibility criteria	Does not meet eligibility criteria	Does not meet eligibility criteria
610	Hou, G.,Zhou, T.,Xu, N.,Yin, Z.,Zhu, X.,Zhang, Y.,Cui, Y.,Ma, J.,Tang, Y.,Cheng, Z.,Shen, Y.,Chen, Y.,Zou, L. H.,Wang, Y. F.,Yin, Z.,Guo, Y.,Ding, H.,Ye, Z.,Shen, N. (2023). Integrative Functional Genomics Identifies Systemic Lupus Erythematosus Causal Genetic Variant in the IRF5 Risk Locus Arthritis Rheumatol, 75(4), 574-585	Title and Abstract Screen	No	Does not meet eligibility criteria	Does not meet eligibility criteria	Does not meet eligibility criteria
558	Hsieh, R.,Nico, M. M. S.,Camillo, C. M. C.,Oliveira, K. K.,Carraro, D. M.,Sangueza, M.,Lourenço, S. V. (2022). Actionable Mutation Profile of Sun-Protected Melanomas in South America Am J Dermatopathol, 44(10), 741-747	Title and Abstract Screen	No	Does not meet eligibility criteria	Does not meet eligibility criteria	Does not meet eligibility criteria
409	Hu, D.,Tobon, Y.,Agostini, A.,Grosselin, B.,Chen, Y.,Robin, C.,Yahyaoui, A.,Colin, P.,Mellouki, A.,Daële, V. (2022). Diurnal variation and potential sources of indoor formaldehyde at elementary school, high school and university in the Centre Val de Loire region of France Science of the Total Environment, 811(#issue#), #Pages#	Title and Abstract Screen	No	Does not meet eligibility criteria	Does not meet eligibility criteria	Does not meet eligibility criteria
71	Hu, Y. B.,Shao, L. B.,Zhao, L.,Shen, Y.,Wu, K.,Wang, Y. Q. (2016). [Platelets Decrease the Sensitivity of Leukemia Cell L1210 to Multiple Drugs via Activiting The AKT and ERK Signalling Pathway] Zhongguo Shiyan Xueyexue Zazhi, 24(5), 1489-1494	Title and Abstract Screen	No	Does not meet eligibility criteria	Does not meet eligibility criteria	Does not meet eligibility criteria
493	Hu, Y.,Li, Q.,Hou, M.,Peng, J.,Yang, X.,Xu, S. (2021). Magnitude and temporal trend of the chronic myeloid leukemia: On the basis of the global burden of disease study 2019 JCO Global Oncology, #volume#(7), 1429-1441	Title and Abstract Screen	No	Does not meet eligibility criteria	Does not meet eligibility criteria	Does not meet eligibility criteria
532	Huang, H.,Bai, X.,Zhang, K.,Guo, J.,Wu, S.,Ouyang, H. (2022). Antinociceptive Effects and Interaction Mechanisms of Intrathecal Pentazocine and Neostigmine in Two Different Pain Models in Rats Pain Res Manag, 2022(#issue#), 4819910	Title and Abstract Screen	No	Does not meet eligibility criteria	Does not meet eligibility criteria	Does not meet eligibility criteria
452	Huang, K.,Sanchez, S. A.,Eckelman, M. J. (2021). Using the US National Air Toxics Assessment to benchmark the USEtox inhalation-mediated carcinogenic impacts of air emissions International Journal of Life Cycle Assessment, 26(7), 1417-1430	Title and Abstract Screen	Contextual	Does not meet eligibility criteria	Does not meet eligibility criteria	Does not meet eligibility criteria
416	Huang, L.,Fantke, P.,Ritscher, A.,Jolliet, O. (2022). Chemicals of concern in building materials: A high-throughput screening Journal of Hazardous Materials, 424(#issue#), #Pages#	Title and Abstract Screen	No	Does not meet eligibility criteria	Does not meet eligibility criteria	Does not meet eligibility criteria
417	Huang, S.,Li, Z.,Liu, M.,Zhou, M.,Weng, J.,He, Y.,Jiang, Y.,Zhang, H.,Sun, H. (2022). Reaction-based fluorescent and chemiluminescent probes for formaldehyde detection and imaging Chemical Communications, 58(10), 1442-1453	Title and Abstract Screen	Contextual	Does not meet eligibility criteria	Does not meet eligibility criteria	Does not meet eligibility criteria
547	Huang, X.,Jiang, Y. M.,Nong, Q. Q. (2023). [Research progress of occupational hazards in plywood manufacturing] Zhonghua Lao Dong Wei Sheng Zhi Ye Bing Za Zhi, 41(4), 317-320	Title and Abstract Screen	Contextual	Does not meet eligibility criteria	Does not meet eligibility criteria	Does not meet eligibility criteria
103	Huebner, W.,Schoenberg, J.,Kelsey, J.,Wilcox, H.,McLaughlin, J.,Greenberg, R.,Preston-Martin, S.,Austin, D.,Stemhagen, A.,Blot, W. (1992). Oral and pharyngeal cancer and occupation: a case-control study Epidemiology, 3(4), 300-309	Title and Abstract Screen	No	Does not meet eligibility criteria	Does not meet eligibility criteria	Does not meet eligibility criteria
251	IARC (2012). Monograph on the Evaluation of Carcinogentic Risks to Humans. Chemical Agents and Related Occupations #journal#, 100F(#issue#), 401-436	Title and Abstract Screen	Contextual	Does not meet eligibility criteria	Does not meet eligibility criteria	Does not meet eligibility criteria
101	Ibrahim, B. S.,Barioni, E. D.,Heluany, C.,Braga, T. T.,Drewes, C. C.,Costa, S. G.,Camara, N. O. S.,Farsky, S. H. P.,Lino-Dos-Santos-Franco, A. (2016). Beneficial effects of vitamin C treatment on pregnant rats exposed to formaldehyde: Reversal of immunosuppression in the offspring Toxicol Appl Pharmacol, 300(#issue#), 77-81	Title and Abstract Screen	No	Does not meet eligibility criteria	Does not meet eligibility criteria	Does not meet eligibility criteria
643	Illam, S. P.,Narayanankutty, A.,Kandiyil, S. P.,Raghavamenon, A. C. (2021). Variations in natural polyphenols determine the anti-inflammatory potential of virgin coconut oils J Food Sci, 86(5), 1620-1628	Title and Abstract Screen	No	Does not meet eligibility criteria	Does not meet eligibility criteria	Does not meet eligibility criteria
454	Ishtiaq, S.,Ayesha, G. U. L.,Umair, H. (2021). Histopathological evaluation of endoscopic esophageal biopsies Pakistan Journal of Medical and Health Sciences, 15(7), 1833-1836	Title and Abstract Screen	No	Does not meet eligibility criteria	Does not meet eligibility criteria	Does not meet eligibility criteria
589	Iwabuchi, S.,Tsukahara, T.,Okayama, T.,Kitabatake, M.,Motobayashi, H.,Shichino, S.,Imafuku, T.,Yamaji, K.,Miyamoto, K.,Tamura, S.,Ueha, S.,Ito, T.,Murata, S. I.,Kondo, T.,Ikeo, K.,Suzuki, Y.,Matsushima, K.,Kohara, M.,Torigoe, T.,Yamaue, H.,Hashimoto, S. (2023). B cell receptor repertoire analysis from autopsy samples of COVID-19 patients Front Immunol, 14(#issue#), 1034978	Title and Abstract Screen	No	Does not meet eligibility criteria	Does not meet eligibility criteria	Does not meet eligibility criteria
604	Jacob, S. (2021). Distribution and Expression of Programmed Death Ligand -1 (PD-L1) in Non-Small Cell Carcinomas of the Lung in a Tertiary Care Centre in South India Turk Patoloji Derg, 37(2), 139-144	Title and Abstract Screen	No	Does not meet eligibility criteria	Does not meet eligibility criteria	Does not meet eligibility criteria
628	Jahan, I.,Sakib, S. A.,Alam, N.,Majumder, M.,Sharmin, S.,Reza, Asma (2022). Pharmacological insights into Chukrasia velutina bark: Experimental and computer-aided approaches Animal Model Exp Med, 5(4), 377-388	Title and Abstract Screen	No	Does not meet eligibility criteria	Does not meet eligibility criteria	Does not meet eligibility criteria
192	Jakobsson, K.,Mikoczy, Z.,Skerfving, S. (1997). Deaths and tumours among workers grinding stainless steel: a follow up Occupational and Environmental Medicine, 54(11), 825-829	Title and Abstract Screen	No	Does not meet eligibility criteria	Does not meet eligibility criteria	Does not meet eligibility criteria
498	Jalali, M.,Moghadam, S. R.,Baziar, M.,Hesam, G.,Moradpour, Z.,Zakeri, H. R. (2021). Occupational exposure to formaldehyde, lifetime cancer probability, and hazard quotient in pathology lab employees in Iran: a quantitative risk assessment Environmental science and pollution research international, 28(2), 1878-1888	Title and Abstract Screen	No	Does not meet eligibility criteria	Does not meet eligibility criteria	Does not meet eligibility criteria
670	Jana, A.,Baruah, M.,Munan, S.,Samanta, A. (2021). ICT based water-soluble fluorescent probe for discriminating mono and dicarbonyl species and analysis in foods Chem Commun (Camb), 57(52), 6380-6383	Title and Abstract Screen	No	Does not meet eligibility criteria	Does not meet eligibility criteria	Does not meet eligibility criteria
569	Jimenez-Heffernan, J. A.,Alvarez, F.,Muñoz-Hernández, P.,Bárcena, C.,Azorin, D.,Bernal, I.,Pérez-Campos, A. (2021). Cytologic Features of Ventricular Tumors of the Central Nervous System: A Review with Emphasis on Diff-Quik Stained Smears Acta Cytol, 65(2), 111-122	Title and Abstract Screen	No	Does not meet eligibility criteria	Does not meet eligibility criteria	Does not meet eligibility criteria
530	Jiménez-Heffernan, J. A.,Rodríguez-García, A. M.,Cima, L.,Gordillo, C. H.,López-Ferrer, P.,Vicandi, B. (2022). A comprehensive review of the "tigroid" background cytological concept: what, when, where and why? Pathologica, 114(2), 121-127	Title and Abstract Screen	No	Does not meet eligibility criteria	Does not meet eligibility criteria	Does not meet eligibility criteria
380	Johnson, P. I.,Favela, K.,Jarin, J.,Le, A. M.,Clark, P. Y.,Fu, L.,Gillis, A. D.,Morga, N.,Nguyen, C.,Harley, K. G. (2022). Chemicals of concern in personal care products used by women of color in three communities of California Journal of exposure science & environmental epidemiology, 32(6), 864-876	Title and Abstract Screen	No	Does not meet eligibility criteria	Does not meet eligibility criteria	Does not meet eligibility criteria
480	Jubair, B. J.,Al-Atroshi, S. A. M. (2021). Correlation of PTEN losses by immunohistochemistry and fish in prostate adenocarcinoma Indian Journal of Forensic Medicine and Toxicology, 15(1), 879-886	Title and Abstract Screen	No	Does not meet eligibility criteria	Does not meet eligibility criteria	Does not meet eligibility criteria
446	Jue, J. S.,Rastinehad, A. R. (2021). MRI Fusion Transperineal Prostate Biopsy Instructions and Troubleshooting Journal of Endourology, 35(S2), S2-S6	Title and Abstract Screen	No	Does not meet eligibility criteria	Does not meet eligibility criteria	Does not meet eligibility criteria
273	Jung, E.,Mao, C.,Bhatia, M.,Koellhoffer, E. C.,Fiering, S. N.,Steinmetz, N. F. (2023). Inactivated Cowpea Mosaic Virus for in Situ Vaccination: Differential Efficacy of Formalin vs UV-Inactivated Formulations Molecular Pharmaceutics, 20(1), 500-507	Title and Abstract Screen	No	Does not meet eligibility criteria	Does not meet eligibility criteria	Does not meet eligibility criteria
614	Jung, M.,Bogner, B.,Diallo, T. D.,Kim, S.,Arnold, P.,Füllgraf, H.,Kurowski, K.,Bronsert, P.,Jungmann, P. M.,Kiefer, J.,Kraus, D.,Rovedo, P.,Reisert, M.,Eisenhardt, S. U.,Bamberg, F.,Benndorf, M.,Runkel, A. (2023). Multiparametric magnetic resonance imaging for radiation therapy response monitoring in soft tissue sarcomas: a histology and MRI co-registration algorithm Theranostics, 13(5), 1594-1606	Title and Abstract Screen	No	Does not meet eligibility criteria	Does not meet eligibility criteria	Does not meet eligibility criteria
383	K, K.,Kamboj, V.,Sreedharan, S.,S, V. S.,Rai, T.,Kabekkodu, S. (2022). Effect of formalin fixation on tumour size and margins in head and neck cancer specimens Acta otorhinolaryngologica Italica : organo ufficiale della Societa italiana di otorinolaringologia e chirurgia cervico-facciale, 42(5), 434-440	Title and Abstract Screen	No	Does not meet eligibility criteria	Does not meet eligibility criteria	Does not meet eligibility criteria
588	Kalloger, S. E.,Karasinska, J. M.,Keung, M. S.,Thompson, D. L.,Ho, J.,Chow, C.,Gao, D.,Topham, J. T.,Warren, C.,Wong, H. L.,Lee, M. K.,Renouf, D. J.,Schaeffer, D. F. (2021). Stroma vs epithelium-enhanced prognostics through histologic stratification in pancreatic ductal adenocarcinoma Int J Cancer, 148(2), 481-491	Title and Abstract Screen	No	Does not meet eligibility criteria	Does not meet eligibility criteria	Does not meet eligibility criteria
17	Kang, D. S.,Kim, H. S.,Jung, J. H.,Lee, C. M.,Ahn, Y. S.,Seo, Y. R. (2021). Formaldehyde exposure and leukemia risk: a comprehensive review and network-based toxicogenomic approach Genes Environ, 43(1), 13	Title and Abstract Screen	Contextual	Does not meet eligibility criteria	Does not meet eligibility criteria	Does not meet eligibility criteria
13	Kang, D. S.,Lee, N.,Shin, D. Y.,Jang, Y. J.,Lee, S. H.,Lim, K. M.,Ahn, Y. S.,Lee, C. M.,Seo, Y. R. (2022). Network-based integrated analysis for toxic effects of high-concentration formaldehyde inhalation exposure through the toxicogenomic approach Sci Rep, 12(1), 5645	Title and Abstract Screen	Contextual	Does not meet eligibility criteria	Does not meet eligibility criteria	Does not meet eligibility criteria
350	Kangarlou, M. B.,Fatemi, F.,Dehdashti, A.,Iravani, H.,Saleh, E. (2023). Occupational health risk assessment of airborne formaldehyde in medical laboratories Environmental science and pollution research international, 30(17), 50392-50401	Title and Abstract Screen	No	Does not meet eligibility criteria	Does not meet eligibility criteria	Does not meet eligibility criteria
332	Karnezis, A. N.,Chen, S. Y.,Chow, C.,Yang, W.,Hendricks, W. P. D.,Ramos, P.,Briones, N.,Mes-Masson, A. M.,Bosse, T.,Gilks, C. B.,Trent, J. M.,Weissman, B.,Huntsman, D. G.,Wang, Y. (2021). Re-assigning the histologic identities of COV434 and TOV-112D ovarian cancer cell lines Gynecologic Oncology, 160(2), 568-578	Title and Abstract Screen	No	Does not meet eligibility criteria	Does not meet eligibility criteria	Does not meet eligibility criteria
443	Karr, G.,Ramel, M. (2021). Indoor air quality and health: The consumer products presenting the greatest individual risks Environnement, Risques et Sante, 20(5), 446-456	Title and Abstract Screen	Contextual	Does not meet eligibility criteria	Does not meet eligibility criteria	Does not meet eligibility criteria
126	Kauppinen, T. P.,Partanen, T. J.,Hernberg, S. G.,Nickels, J. I.,Luukkonen, R. A.,Hakulinen, T. R.,Pukkala, E. I. (1993). CHEMICAL EXPOSURES AND RESPIRATORY CANCER AMONG FINNISH WOODWORKERS British Journal of Industrial Medicine, 50(2), 143-148	Title and Abstract Screen	No	Does not meet eligibility criteria	Does not meet eligibility criteria	Does not meet eligibility criteria
124	Kauppinen, T. P.,Partanen, T. J.,Nurminen, M. M.,Nickels, J. I.,Hernberg, S. G.,Hakulinen, T. R.,Pukkala, E. I.,Savonen, E. T. (1986). Respiratory cancers and chemical exposures in the wood industry: a nested case-control study British Journal of Industrial Medicine, 43(2), 84-90	Title and Abstract Screen	No	Does not meet eligibility criteria	Does not meet eligibility criteria	Does not meet eligibility criteria
180	Kauppinen, T.,Partanen, T. (1988). Use of plant- and period-specific job-exposure matrices in studies on occupational cancer Scandinavian Journal of Work, Environment and Health, 14(3), 161-167	Title and Abstract Screen	No	Does not meet eligibility criteria	Does not meet eligibility criteria	Does not meet eligibility criteria
403	Kaur, S.,Tam, N. Y.,McDonough, M. A.,Schofield, C. J.,Aik, W. S. (2022). Mechanisms of substrate recognition and N6-methyladenosine demethylation revealed by crystal structures of ALKBH5-RNA complexes Nucleic Acids Research, 50(7), 4148-4160	Title and Abstract Screen	No	Does not meet eligibility criteria	Does not meet eligibility criteria	Does not meet eligibility criteria
439	Kelly, M.,Advani, R.,Schuster-Bruce, J.,Crossley, E.,Lakhani, R. (2021). Unilateral nasal obstruction: A rare presentation of acute myeloid leukaemia Journal of Surgical Case Reports, 2021(12), #Pages#	Title and Abstract Screen	No	Does not meet eligibility criteria	Does not meet eligibility criteria	Does not meet eligibility criteria
144	Kernan, G. J.,Ji, B. T.,Dosemeci, M.,Silverman, D. T.,Balbus, J.,Zahm, S. H. (1999). Occupational risk factors for pancreatic cancer: A case-control study based on death certificates from 24 U.S. states American Journal of Industrial Medicine, 36(2), 260-270	Title and Abstract Screen	No	Does not meet eligibility criteria	Does not meet eligibility criteria	Does not meet eligibility criteria
453	Khan, H.,Khan, M.,Alam, S.,Sabah, S.,Orakzai, S. A.,Syed, M. (2021). Expression of vimentin in breast carcinoma & its correlation with histopathological parameters Medical Forum Monthly, 32(7), 98-102	Title and Abstract Screen	No	Does not meet eligibility criteria	Does not meet eligibility criteria	Does not meet eligibility criteria
665	Khan, J.,Ali, G.,Rashid, U.,Khan, R.,Jan, M. S.,Ullah, R.,Ahmad, S.,Abbasi, S. W.,Khan Khalil, A. A.,Sewell, R. E. (2021). Mechanistic evaluation of a novel cyclohexenone derivative's functionality against nociception and inflammation: An in-vitro, in-vivo and in-silico approach Eur J Pharmacol, 902(#issue#), 174091	Title and Abstract Screen	No	Does not meet eligibility criteria	Does not meet eligibility criteria	Does not meet eligibility criteria
393	Khan, M. N.,Wang, Q.,Idrees, B. S.,Teng, G.,Xiangli, W.,Cui, X.,Wei, K. (2022). Evaluation of human melanoma and normal formalin paraffin-fixed samples using Raman and LIBS fused data Lasers in Medical Science, 37(5), 2489-2499	Title and Abstract Screen	No	Does not meet eligibility criteria	Does not meet eligibility criteria	Does not meet eligibility criteria
666	Khanna, R.,Chitme, H. R.,Bhadoriya, K.,Tripathi, Y. C.,Varshney, V. K. (2023). In vitro and in vivo anti-inflammatory activity of Cupressus torulosa D.DON needles extract and its chemical characterization J Ethnopharmacol, 314(#issue#), 116578	Title and Abstract Screen	No	Does not meet eligibility criteria	Does not meet eligibility criteria	Does not meet eligibility criteria
387	Khdar, Z. A.,Le, T. M.,Schelz, Z.,Zupkó, I.,Szakonyi, Z. (2022). Stereoselective Synthesis and Application of Gibberellic Acid-Derived Aminodiols International Journal of Molecular Sciences, 23(18), #Pages#	Title and Abstract Screen	No	Does not meet eligibility criteria	Does not meet eligibility criteria	Does not meet eligibility criteria
357	Khoshakhlagh, A. H.,Chuang, K. J.,Kumar, P. (2023). Health risk assessment of exposure to ambient formaldehyde in carpet manufacturing industries Environmental science and pollution research international, 30(6), 16386-16397	Title and Abstract Screen	No	Does not meet eligibility criteria	Does not meet eligibility criteria	Does not meet eligibility criteria
89	Kim, J.,Lee, S. H.,Jang, J. H.,Kim, M. S.,Lee, E. H.,Kim, Y. Z. (2017). Increased expression of the histone H3 lysine 4 methyltransferase MLL4 and the histone H3 lysine 27 demethylase UTX prolonging the overall survival of patients with glioblastoma and a methylated MGMT promoter Journal of Neurosurgery, 126(5), 1461-1471	Title and Abstract Screen	No	Does not meet eligibility criteria	Does not meet eligibility criteria	Does not meet eligibility criteria
425	Kim, O. H.,Choi, B. Y.,Kim, D. K.,Kim, N. H.,Rho, J. K.,Sul, W. J.,Lee, S. W. (2022). The microbiome of lung cancer tissue and its association with pathological and clinical parameters American Journal of Cancer Research, 12(5), 2350-2362	Title and Abstract Screen	No	Does not meet eligibility criteria	Does not meet eligibility criteria	Does not meet eligibility criteria
671	Kim, S. W.,Kim, H. J.,Kim, S. G.,Kwon, J.,Lee, S. B.,Jung, W. J.,Lee, Y. M.,Jo, S. J.,Giri, S. S.,Yoon, S. H.,Kim, S. H.,Kim, C. M.,Chi, C.,Park, S. C. (2022). Bactericidal efficacy of non-thermal plasma activation against Aeromonas hydrophila and immunological responses of koi (Cyprinus carpio haematopterus) Fish Shellfish Immunol, 121(#issue#), 197-204	Title and Abstract Screen	No	Does not meet eligibility criteria	Does not meet eligibility criteria	Does not meet eligibility criteria
456	Kinoshita, H.,Miyoshi, N.,Ogasawara, T. (2021). Imaging of Oral SCC Cells by Raman Micro-Spectroscopy Technique Molecules (Basel, Switzerland), 26(12), #Pages#	Title and Abstract Screen	No	Does not meet eligibility criteria	Does not meet eligibility criteria	Does not meet eligibility criteria
444	Ko, J. M. Y.,Lam, S. Y.,Ning, L.,Chai, A. W. Y.,Lei, L. C.,Choi, S. S. A.,Wong, C. W. Y.,Lung, M. L. (2021). Rad50 loss of function variants in the zinc hook domain associated with higher risk of familial esophageal squamous cell carcinoma Cancers, 13(18), #Pages#	Title and Abstract Screen	No	Does not meet eligibility criteria	Does not meet eligibility criteria	Does not meet eligibility criteria
106	Korhonen, K.,Liukkonen, T.,Ahrens, W.,Astrakianakis, G.,Boffetta, P.,Burdorf, A.,Heederik, D.,Kauppinen, T.,Kogevinas, M.,Osvoll, P.,Rix, B. A.,Saalo, A.,Sunyer, J.,Szadkowska-Stanczyk, I.,Teschke, K.,Westberg, H.,Widerkiewicz, K. (2004). Occupational exposure to chemical agents in the paper industry International Archives of Occupational and Environmental Health, 77(7), 451-460	Title and Abstract Screen	No	Does not meet eligibility criteria	Does not meet eligibility criteria	Does not meet eligibility criteria
85	Koszuk, J.,Bartosik, T.,Wojciechowski, J.,Wolf, W. M.,Janecka, A.,Drogosz, J.,Długosz, A.,Krajewska, U.,Mirowski, M.,Janecki, T. (2018). Synthesis of 3-Methylidene-1-tosyl-2,3-dihydroquinolin-4(1H)-ones as Potent Cytotoxic Agents Chemistry & Biodiversity, 15(9), e1800242	Title and Abstract Screen	No	Does not meet eligibility criteria	Does not meet eligibility criteria	Does not meet eligibility criteria
529	Kowalczyk, A.,Zarychta, J.,Lejman, M.,Zawitkowska, J. (2023). Electrochemical and Optical Sensors for the Detection of Chemical Carcinogens Causing Leukemia Sensors (Basel), 23(7), #Pages#	Title and Abstract Screen	Contextual	Does not meet eligibility criteria	Does not meet eligibility criteria	Does not meet eligibility criteria
94	Koya, J.,Kataoka, K. (2018). More accurate prognostic prediction in diffuse large B-cell lymphoma: beyond cell-of-origin Annals of Oncology, 29(12), 2284-2286	Title and Abstract Screen	Contextual	Does not meet eligibility criteria	Does not meet eligibility criteria	Does not meet eligibility criteria
137	Kromhout, H.,Heederik, D.,Dalderup, L. M.,Kromhout, D. (1992). Performance of two general job-exposure matrices in a study of lung cancer morbidity in the Zutphen cohort American Journal of Epidemiology, 136(6), 698-711	Title and Abstract Screen	No	Does not meet eligibility criteria	Does not meet eligibility criteria	Does not meet eligibility criteria
272	Kubo, T.,Kikuchi, T.,Obata, M.,Kanaseki, T.,Tsukahara, T.,Hirohashi, Y.,Ichimiya, S.,Nakamura, N.,Torigoe, T. (2023). Immunohistochemical analysis of arachidonate 5-lipoxygenase expression in B-cell lymphomas: Implication for B cell differentiation and its analogy with lymphomagenesis Pathology Research and Practice, 242(#issue#), #Pages#	Title and Abstract Screen	No	Does not meet eligibility criteria	Does not meet eligibility criteria	Does not meet eligibility criteria
675	Kumari, A.,Singh, R. K. (2023). Synthesis, Molecular Docking and ADME Prediction of 1H-indole/5- substituted Indole Derivatives as Potential Antioxidant and Anti- Inflammatory Agents Med Chem, 19(2), 163-173	Title and Abstract Screen	No	Does not meet eligibility criteria	Does not meet eligibility criteria	Does not meet eligibility criteria
492	Kunimasa, K.,Matsumoto, S.,Nishino, K.,Kukita, Y.,Honma, K.,Tamiya, M.,Inoue, T.,Kawamura, T.,Goto, K.,Kumagai, T. (2021). The re-analysis of LC-SCRUM-Asia successfully detected an overlooked ros1 fusion gene in a lung adenocarcinoma patient and led to proper treatment Japanese Journal of Lung Cancer, 61(4), 303-309	Title and Abstract Screen	No	Does not meet eligibility criteria	Does not meet eligibility criteria	Does not meet eligibility criteria
10	Kwon, S. C.,Kim, I.,Song, J.,Park, J. (2018). Does formaldehyde have a causal association with nasopharyngeal cancer and leukaemia? Ann Occup Environ Med, 30(#issue#), 5	Title and Abstract Screen	Contextual	Does not meet eligibility criteria	Does not meet eligibility criteria	Does not meet eligibility criteria
255	La Torre, G.,Vitello, T.,Cocchiara, R. A.,Della Rocca, C. (2023). Relationship between formaldehyde exposure, respiratory irritant effects and cancers: a review of reviews Public Health, 218(#issue#), 186-196	Title and Abstract Screen	Contextual	Does not meet eligibility criteria	Does not meet eligibility criteria	Does not meet eligibility criteria
185	Laforest, L.,Luce, D.,Goldberg, P.,Bégin, D.,Gérin, M.,Demers, P. A.,Brugère, J.,Leclerc, A. (2000). Laryngeal and hypopharyngeal cancers and occupational exposure to formaldehyde and various dusts: A case-control study in France Occupational and Environmental Medicine, 57(11), 767-773	Title and Abstract Screen	No	Does not meet eligibility criteria	Does not meet eligibility criteria	Does not meet eligibility criteria
72	Lamplugh, A.,Harries, M.,Xiang, F.,Trinh, J.,Hecobian, A.,Montoya, L. D. (2019). Occupational exposure to volatile organic compounds and health risks in Colorado nail salons Environmental Pollution, 249(#issue#), 518-526	Title and Abstract Screen	No	Does not meet eligibility criteria	Does not meet eligibility criteria	Does not meet eligibility criteria
211	Lareo, A. C.,Luce, D.,Leclerc, A.,Rodriguez, J.,Brugere, J. (1992). HISTORY OF PREVIOUS NASAL DISEASES AND SINONASAL CANCER - A CASE-CONTROL STUDY Laryngoscope, 102(4), 439-442	Title and Abstract Screen	No	Does not meet eligibility criteria	Does not meet eligibility criteria	Does not meet eligibility criteria
187	Le Moual, N.,Orlowski, E.,Schenker, M. B.,Avignon, M.,Brochard, P.,Kauffmann, F. (1995). Occupational exposures estimated by means of job exposure matrices in relation to lung function in the PAARC survey Occupational and Environmental Medicine, 52(10), 634-643	Title and Abstract Screen	No	Does not meet eligibility criteria	Does not meet eligibility criteria	Does not meet eligibility criteria
627	Le, V. P.,Trinh, T. B. N.,Nguyen, V. T.,Nguyen, T. L.,Nuanualsuwan, S. (2022). Inactivation rate of African swine fever virus by a formaldehyde-based product J Anim Sci, 100(10), #Pages#	Title and Abstract Screen	No	Does not meet eligibility criteria	Does not meet eligibility criteria	Does not meet eligibility criteria
275	Lee, D.,Choi, J.,Oh, H. J.,Ham, I. H.,Lee, S. H.,Nomura, S.,Han, S. U.,Hur, H. (2023). Molecular and Immune Profiling of Syngeneic Mouse Models Predict Response to Immune Checkpoint Inhibitors in Gastric Cancer Cancer Research and Treatment, 55(1), 167-178	Title and Abstract Screen	No	Does not meet eligibility criteria	Does not meet eligibility criteria	Does not meet eligibility criteria
399	Lee, I. J.,Lee, S. G.,Choi, B. H.,Seo, H. K.,Choi, J. H. (2022). Hazard Levels of Cooking Fumes in Republic of Korea Schools Safety and Health at Work, 13(2), 227-234	Title and Abstract Screen	No	Does not meet eligibility criteria	Does not meet eligibility criteria	Does not meet eligibility criteria
367	Lee, J.,Park, J.,Huh, J. S. (2022). Comparison of Characteristics of a ZnO Gas Sensor Using a Low-Dimensional Carbon Allotrope Sensors (Basel, Switzerland), 23(1), #Pages#	Title and Abstract Screen	No	Does not meet eligibility criteria	Does not meet eligibility criteria	Does not meet eligibility criteria
626	Lencina, J. D. S.,Bonfa Moslaves, I. S.,de Araujo Isaias Muller, J.,Carvalho, R.,Amianti, C.,Bonfim, I.,Alves, F. M.,Carollo, C. A.,Candeloro, L.,Alves Dos Santos Júnior, A.,Brentan da Silva, D.,Toffoli Kadri, M. C. (2021). Lantana canescens (Kunth) inhibits inflammatory and hyperalgesic responses in murine models J Ethnopharmacol, 280(#issue#), 114461	Title and Abstract Screen	No	Does not meet eligibility criteria	Does not meet eligibility criteria	Does not meet eligibility criteria
29	Levine, R. J.,Andjelkovich, D. A.,Shaw, L. K. (1984). The mortality of Ontario undertakers and a review of formaldehyde-related mortality studies J Occup Med, 26(10), 740-6	Full Text Review	No	Nonspecific LHP outcome or NHL - not on included list	Epidemiology	Ontario Undertakers
284	Li, F.,Hooper, A. T.,Golas, J.,Chang, C. P. B.,Neubert, H.,King, L. (2022). Evaluation of EDB Fibronectin in Plasma, Patient-Derived Xenograft Formalin-Fixed Paraffin-Embedded and Fresh Frozen Tumor Tissues Using Immunoaffinity LC-MS/MS Journal of Proteome Research, 21(10), 2331-2340	Title and Abstract Screen	No	Does not meet eligibility criteria	Does not meet eligibility criteria	Does not meet eligibility criteria
288	Li, G.,Suzuki, H.,Asano, T.,Tanaka, T.,Suzuki, H.,Kaneko, M. K.,Kato, Y. (2022). Development of a Novel Anti-EpCAM Monoclonal Antibody for Various Applications Antibodies, 11(2), #Pages#	Title and Abstract Screen	No	Does not meet eligibility criteria	Does not meet eligibility criteria	Does not meet eligibility criteria
631	Li, L.,Ma, H.,Li, D.,Shu, Q.,Wang, T.,Song, X.,Xu, H. (2022). Myricetin alleviates the formaldehyde-enhanced Warburg effect in tumor cells through inhibition of HIF-1α Toxicol Appl Pharmacol, 454(#issue#), 116246	Title and Abstract Screen	No	Does not meet eligibility criteria	Does not meet eligibility criteria	Does not meet eligibility criteria
474	Li, N.,Zhai, Z.,Zheng, Y.,Lin, S.,Deng, Y.,Xiang, G.,Yao, J.,Xiang, D.,Wang, S.,Yang, P.,Yang, S.,Xu, P.,Wu, Y.,Hu, J.,Dai, Z.,Wang, M. (2021). Association of 13 Occupational Carcinogens in Patients with Cancer, Individually and Collectively, 1990-2017 JAMA Network Open, 4(2), #Pages#	Full Text Review	No	Formaldehyde not primary exposure	Epidemiology	Global Burden of Diseases, Injuries, and Risk Factors Study
351	Li, Y.,Li, H.,Zhang, X.,Ji, Y.,Gao, R.,Wu, Z.,Yin, M.,Nie, L.,Wei, W.,Li, G.,Wang, Y.,Luo, M.,Bai, H. (2023). Characteristics, sources and health risk assessment of atmospheric carbonyls during multiple ozone pollution episodes in urban Beijing: Insights into control strategies Science of the Total Environment, 863(#issue#), #Pages#	Title and Abstract Screen	No	Does not meet eligibility criteria	Does not meet eligibility criteria	Does not meet eligibility criteria
598	Li, Y.,Ma, Y. B.,Xiao, Y.,Shi, G. C.,Zhao, Y. M.,Zhou, J. S.,Tong, C.,Liu, R. T.,Yan, L. K. (2023). The characteristics of the urogenital fascia in the retrorectal space based on male cadaveric dissection and its clinical application BMC Surg, 23(1), 93	Title and Abstract Screen	No	Does not meet eligibility criteria	Does not meet eligibility criteria	Does not meet eligibility criteria
423	Li, Y.,Yang, L. (2022). Cyclophilin a represses reactive oxygen species generation and death of hypoxic non-small-cell lung cancer cells by degrading thioredoxin-interacting protein Cell Cycle, 21(18), 1996-2007	Title and Abstract Screen	No	Does not meet eligibility criteria	Does not meet eligibility criteria	Does not meet eligibility criteria
358	Li, Y.,Zhao, Y. M.,Ma, Y. B.,Zhou, J. S.,Tong, C.,Yan, L. K. (2023). The "Y"-shaped Denonvilliers' fascia and its adjacent relationship with the urogenital fascia based on a male cadaveric anatomical study BMC surgery, 23(1), 13	Title and Abstract Screen	No	Does not meet eligibility criteria	Does not meet eligibility criteria	Does not meet eligibility criteria
360	Li, Z.,Fu, R.,Wen, X.,Zhang, L. (2023). Network analysis reveals miRNA crosstalk between periodontitis and oral squamous cell carcinoma BMC oral health, 23(1), 19	Title and Abstract Screen	No	Does not meet eligibility criteria	Does not meet eligibility criteria	Does not meet eligibility criteria
552	Liang, Z. Y.,Wei, N.,Guo, X. F.,Wang, H. (2023). A new quinoline based probe with large Stokes shift and high sensitivity for formaldehyde and its bioimaging applications Anal Chim Acta, 1239(#issue#), 340723	Title and Abstract Screen	No	Does not meet eligibility criteria	Does not meet eligibility criteria	Does not meet eligibility criteria
239	Liebling, T.,Rosenman, K.,Pastides, H.,Lemeshow, S. (1982). CANCER MORTALITY AT A WESTERN MASSACHUSETTS USA CHEMICAL PLANT #journal#, CINCINNATI(#issue#), 16-18	Full Text Review	No	Nonspecific LHP outcome or NHL - not on included list	Epidemiology	Monsanto plant in Massachusetts (yes)
448	Lim, S. G.,Park, J. B.,Lee, K. M.,Dallemagne, B.,Perretta, S.,Noh, C. G.,Ahn, H. S. (2021). Release of hazardous volatile organic compounds from endoscopic submucosal dissection Surgical Endoscopy, 35(8), 4520-4527	Title and Abstract Screen	No	Does not meet eligibility criteria	Does not meet eligibility criteria	Does not meet eligibility criteria
398	Lima, V. R.,da Costa Aguiar Alves, B.,Fonseca, F. L. A.,Zveibil, D. K.,del Giglio, A. (2022). Pre-analytical processing protocol of breast biopsies affects multigene panel results International Journal of Experimental Pathology, 103(3), 112-120	Title and Abstract Screen	No	Does not meet eligibility criteria	Does not meet eligibility criteria	Does not meet eligibility criteria
441	Lin, N.,Kwarteng, L.,Godwin, C.,Warner, S.,Robins, T.,Arko-Mensah, J.,Fobil, J. N.,Batterman, S. (2021). Airborne volatile organic compounds at an e-waste site in Ghana: Source apportionment, exposure and health risks Journal of Hazardous Materials, 419(#issue#), #Pages#	Title and Abstract Screen	No	Does not meet eligibility criteria	Does not meet eligibility criteria	Does not meet eligibility criteria
496	Lin, N.,Rosemberg, M. A.,Li, W.,Meza-Wilson, E.,Godwin, C.,Batterman, S. (2021). Occupational exposure and health risks of volatile organic compounds of hotel housekeepers: Field measurements of exposure and health risks Indoor air, 31(1), 26-39	Title and Abstract Screen	No	Does not meet eligibility criteria	Does not meet eligibility criteria	Does not meet eligibility criteria
487	Ling, J.,Chang, A.,Ye, H.,Zhao, H.,Zhuo, X. (2021). TXNIP, CXCL1, and AREG as key genes in formaldehyde-induced head and neck carcinoma: an in silico analysis Inhalation Toxicology, 33(3), 113-120	Title and Abstract Screen	No	Does not meet eligibility criteria	Does not meet eligibility criteria	Does not meet eligibility criteria
494	Liu, N.,Yao, Y.,Chen, Y.,Yang, J.,Lu, L.,Li, Y. (2021). Correlation between the expression level of LIMD2 and E-cadherin in non-small cell lung cancer Acta Medica Mediterranea, 37(6), 3159-3164	Title and Abstract Screen	No	Does not meet eligibility criteria	Does not meet eligibility criteria	Does not meet eligibility criteria
436	Liu, Y.,Zhao, M.,Shao, Y.,Yan, L.,Zhu, X. (2021). Chemical composition of surgical smoke produced during the loop electrosurgical excision procedure when treating cervical intraepithelial neoplasia World Journal of Surgical Oncology, 19(1), #Pages#	Title and Abstract Screen	No	Does not meet eligibility criteria	Does not meet eligibility criteria	Does not meet eligibility criteria
309	Lofgren, K. A.,Sreekumar, S.,Jenkins, E. C.,Ernzen, K. J.,Kenny, P. A. (2021). Anti-tumor efficacy of an MMAE-conjugated antibody targeting cell surface TACE/ADAM17-cleaved Amphiregulin in breast cancer Antibody Therapeutics, 4(4), 252-261	Title and Abstract Screen	No	Does not meet eligibility criteria	Does not meet eligibility criteria	Does not meet eligibility criteria
33	Logue, J. N.,Barrick, M. K.,Jessup, G. L., Jr. (1986). Mortality of radiologists and pathologists in the Radiation Registry of Physicians J Occup Med, 28(2), 91-9	Full Text Review	No	Nonspecific LHP outcome or NHL - not on included list	Epidemiology	Radiation Registry of Physicians
657	Lorkiewicz, P.,Keith, R.,Lynch, J.,Jin, L.,Theis, W.,Krivokhizhina, T.,Riggs, D.,Bhatnagar, A.,Srivastava, S.,Conklin, D. J. (2022). Electronic Cigarette Solvents, JUUL E-Liquids, and Biomarkers of Exposure: In Vivo Evidence for Acrolein and Glycidol in E-Cig-Derived Aerosols Chem Res Toxicol, 35(2), 283-292	Title and Abstract Screen	No	Does not meet eligibility criteria	Does not meet eligibility criteria	Does not meet eligibility criteria
553	Lu, K.,Hsiao, Y. C.,Liu, C. W.,Schoeny, R.,Gentry, R.,Starr, T. B. (2022). A Review of Stable Isotope Labeling and Mass Spectrometry Methods to Distinguish Exogenous from Endogenous DNA Adducts and Improve Dose-Response Assessments Chem Res Toxicol, 35(1), 7-29	Title and Abstract Screen	Contextual	Does not meet eligibility criteria	Does not meet eligibility criteria	Does not meet eligibility criteria
482	Lu, Y. J.,Zhao, Z. D.,Chen, Y. X.,Wang, J.,Xu, S. C.,Gu, Y. (2021). Synthesis and biological activity of pyridine acylhydrazone derivatives of isopimaric acid Journal of Asian Natural Products Research, 23(6), 545-555	Title and Abstract Screen	No	Does not meet eligibility criteria	Does not meet eligibility criteria	Does not meet eligibility criteria
114	Luce, D.,Gérin, M.,Leclerc, A.,Morcet, J. F.,Brugère, J.,Goldberg, M. (1993). Sinonasal cancer and occupational exposure to formaldehyde and other substances International Journal of Cancer, 53(2), 224-231	Title and Abstract Screen	No	Does not meet eligibility criteria	Does not meet eligibility criteria	Does not meet eligibility criteria
229	Luce, D.,Leclerc, A.,Bégin, D.,Demers, P. A.,Gérin, M.,Orlowski, E.,Kogevinas, M.,Belli, S.,Bugel, I.,Bolm-Audorff, U.,Brinton, L. A.,Comba, P.,Hardell, L.,Hayes, R. B.,Magnani, C.,Merler, E.,Preston-Martin, S.,Vaughan, T. L.,Zheng, W.,Boffetta, P. (2002). Sinonasal cancer and occupational exposures: a pooled analysis of 12 case–control studies Cancer Causes and Control, 13(2), 147-157	Title and Abstract Screen	No	Does not meet eligibility criteria	Does not meet eligibility criteria	Does not meet eligibility criteria
153	Luce, D.,Leclerc, A.,Morcet, J. F.,Casal-Lareo, A.,Gérin, M.,Brugère, J.,Haguenoer, J. M.,Goldberg, M. (1992). Occupational risk factors for sinonasal cancer: A case‐control study in France American Journal of Industrial Medicine, 21(2), 163-175	Title and Abstract Screen	No	Does not meet eligibility criteria	Does not meet eligibility criteria	Does not meet eligibility criteria
129	Luce, D.,Stücker, I.,Icare Study Group (2011). Investigation of occupational and environmental causes of respiratory cancers (ICARE): A multicenter, population-based case-control study in France BMC Public Health, 11(#issue#), 928	Title and Abstract Screen	No	Does not meet eligibility criteria	Does not meet eligibility criteria	Does not meet eligibility criteria
567	Lyu, J.,Wang, C.,Zhang, X. (2022). Rational Construction of a Mitochondria-Targeted Reversible Fluorescent Probe with Intramolecular FRET for Ratiometric Monitoring Sulfur Dioxide and Formaldehyde Biosensors (Basel), 12(9), #Pages#	Title and Abstract Screen	No	Does not meet eligibility criteria	Does not meet eligibility criteria	Does not meet eligibility criteria
320	Ma, C.,Storer, C. E.,Chandran, U.,LaFramboise, W. A.,Petrosko, P.,Frank, M.,Hartman, D. J.,Pantanowitz, L.,Haritunians, T.,Head, R. D.,Liu, T. C. (2021). Crohn's disease-associated ATG16L1 T300A genotype is associated with improved survival in gastric cancer EBioMedicine, 67(#issue#), #Pages#	Title and Abstract Screen	No	Does not meet eligibility criteria	Does not meet eligibility criteria	Does not meet eligibility criteria
672	Ma, L.,Ju, P.,Wang, W.,Wei, J.,Wang, W.,Zhao, M.,Ahmad, K. A.,Wang, Y.,Chen, J. (2021). Microglial Activation of GLP-1R Signaling in Neuropathic Pain Promotes Gene Expression Adaption Involved in Inflammatory Responses Neural Plast, 2021(#issue#), 9923537	Title and Abstract Screen	No	Does not meet eligibility criteria	Does not meet eligibility criteria	Does not meet eligibility criteria
455	Macciocca, M.,Fabbri, R.,Paradisi, R.,de Meis, L.,Caprara, G.,Vicenti, R.,Seracchioli, R. (2021). In vitro study on the effect of double freezing on ovarian tissue preservation in cancer women European Journal of Gynaecological Oncology, 42(3), 470-476	Title and Abstract Screen	No	Does not meet eligibility criteria	Does not meet eligibility criteria	Does not meet eligibility criteria
324	MacDonagh, L.,Gallagher, M. F.,Ffrench, B.,Gasch, C.,Gray, S. G.,Reidy, M.,Nicholson, S.,Leonard, N.,Ryan, R.,Young, V.,O'Leary, J. J.,Cuffe, S.,Finn, S. P.,O'Byrne, K. J.,Barr, M. P. (2021). MicroRNA expression profiling and biomarker validation in treatment-naïve and drug resistant non-small cell lung cancer Translational Lung Cancer Research, 10(4), 1773-1791	Title and Abstract Screen	No	Does not meet eligibility criteria	Does not meet eligibility criteria	Does not meet eligibility criteria
508	Magalhaes-Novais, S.,Blecha, J.,Naraine, R.,Mikesova, J.,Abaffy, P.,Pecinova, A.,Milosevic, M.,Bohuslavova, R.,Prochazka, J.,Khan, S.,Novotna, E.,Sindelka, R.,Machan, R.,Dewerchin, M.,Vlcak, E.,Kalucka, J.,Stemberkova Hubackova, S.,Benda, A.,Goveia, J.,Mracek, T.,Barinka, C.,Carmeliet, P.,Neuzil, J.,Rohlenova, K.,Rohlena, J. (2022). Mitochondrial respiration supports autophagy to provide stress r…	Title and Abstract Screen	No	Does not meet eligibility criteria	Does not meet eligibility criteria	Does not meet eligibility criteria
162	Magnani, C.,Comba, P.,Ferraris, F.,Ivaldi, C.,Meneghin, M.,Terracini, B. (1993). A case-control study of carcinomas of the nose and paranasal sinuses in the woolen textile manufacturing industry Archives of Environmental Health, 48(2), 94-97	Title and Abstract Screen	No	Does not meet eligibility criteria	Does not meet eligibility criteria	Does not meet eligibility criteria
659	Mahboob, S.,Iqbal, M.,Rahman, M. (2023). Development of ELISA-based diagnostic methods for the detection of haemorrhagic septicaemia in animals J Microbiol Methods, 204(#issue#), 106652	Title and Abstract Screen	No	Does not meet eligibility criteria	Does not meet eligibility criteria	Does not meet eligibility criteria
125	Malker, H. S. R.,McLaughlin, J. K.,Weiner, J. A.,Silverman, D. T.,Blot, W. J.,Ericsson, J. L. E.,Fraumeni, J. r J. F. (1990). Occupational risk factors for nasopharyngeal cancer in Sweden British Journal of Industrial Medicine, 47(3), 213-214	Title and Abstract Screen	No	Does not meet eligibility criteria	Does not meet eligibility criteria	Does not meet eligibility criteria
343	Małkiewicz, B.,Jędrzejuk, D.,Gurwin, A.,Wilk, K.,Knecht-Gurwin, K.,Kiełb, P.,Krajewski, W.,Bolanowski, M.,Hałoń, A.,Szydełko, T. (2023). Diagnostic Value of the Sentinel Lymph Node Technique in Patients with Muscle-Invasive Bladder Cancer Journal of Clinical Medicine, 12(9), #Pages#	Title and Abstract Screen	No	Does not meet eligibility criteria	Does not meet eligibility criteria	Does not meet eligibility criteria
564	Mangi, F. H.,Shaikh, T. A.,Qureshi, J. N.,Ujjan, I. D.,Syed, B. M. (2022). Tumour infiltrating lymphocytes in colorectal cancers- correlation with tumour biology and clinical outcome: A cohort study J Pak Med Assoc, 72(11), 2193-2197	Title and Abstract Screen	No	Does not meet eligibility criteria	Does not meet eligibility criteria	Does not meet eligibility criteria
283	Mangueira, V. M.,de Sousa, T. K. G.,Batista, T. M.,de Abrantes, R. A.,Moura, A. P. G.,Ferreira, R. C.,de Almeida, R. N.,Braga, R. M.,Leite, F. C.,Medeiros, K. C. D. P.,Cavalcanti, M. A. T.,Moura, R. O.,Silvestre, G. F. G.,Batista, L. M.,Sobral, M. V. (2022). A 9-aminoacridine derivative induces growth inhibition of Ehrlich ascites carcinoma cells and antinociceptive effect in mice Frontiers in Ph…	Title and Abstract Screen	No	Does not meet eligibility criteria	Does not meet eligibility criteria	Does not meet eligibility criteria
365	Manhee, T. Q.,Alabdali, A. J. (2023). Anticancer Activity against Brain Cancer Using Ni (II), Cu (II), Pd (II) and Au (III) Complexes Derived from Novel Mannich Base Journal of Population Therapeutics and Clinical Pharmacology, 30(8), e87-e100	Title and Abstract Screen	No	Does not meet eligibility criteria	Does not meet eligibility criteria	Does not meet eligibility criteria
635	Mani, S.,Duraipandian, C.,Chidambaram, S. B. (2022). Analgesic, anti-inflammatory and acute oral toxicity profile of leaf and bark extracts of Albizia procera BMC Complement Med Ther, 22(1), 50	Title and Abstract Screen	No	Does not meet eligibility criteria	Does not meet eligibility criteria	Does not meet eligibility criteria
264	Manirakiza, F.,Rutaganda, E.,Yamada, H.,Iwashita, Y.,Rugwizangoga, B.,Seminega, B.,Dusabejambo, V.,Ntakirutimana, G.,Ruhangaza, D.,Uwineza, A.,Shinmura, K.,Sugimura, H. (2023). Clinicopathological Characteristics and Mutational Landscape of APC, HOXB13, and KRAS among Rwandan Patients with Colorectal Cancer Current Issues in Molecular Biology, 45(5), 4359-4374	Title and Abstract Screen	No	Does not meet eligibility criteria	Does not meet eligibility criteria	Does not meet eligibility criteria
461	Mansilla, S.,Pouy, A.,Mansilla, A.,Pontillo, M.,Perdomo, R.,Cerri, S.,Ugón, G. A.,Olivera, E. (2021). Anatomy of the right retro-portal lamina European Journal of Anatomy, 25(3), 369-376	Title and Abstract Screen	No	Does not meet eligibility criteria	Does not meet eligibility criteria	Does not meet eligibility criteria
396	Mansour, O. C.,Nudelman, A.,Rephaeli, A.,Phillips, D. R.,Cutts, S. M.,Evison, B. J. (2022). An evaluation of the interaction of pixantrone with formaldehyde-releasing drugs in cancer cells Cancer Chemotherapy and Pharmacology, 89(6), 773-784	Title and Abstract Screen	No	Does not meet eligibility criteria	Does not meet eligibility criteria	Does not meet eligibility criteria
276	Marafioti, T.,Lozano, M. D.,de Andrea, C. E. (2023). Characterization of the immune infiltrate in mouse tissue by multiplex immunofluorescence Methods in cell biology, 174(#issue#), 43-53	Title and Abstract Screen	No	Does not meet eligibility criteria	Does not meet eligibility criteria	Does not meet eligibility criteria
366	Marant Micallef, C.,Charvat, H.,Houot, M. T.,Vignat, J.,Straif, K.,Paul, A.,El Yamani, M.,Pilorget, C.,Soerjomataram, I. (2023). Estimated number of cancers attributable to occupational exposures in France in 2017: an update using a new method for improved estimates Journal of exposure science & environmental epidemiology, 33(1), 125-131	Title and Abstract Screen	No	Does not meet eligibility criteria	Does not meet eligibility criteria	Does not meet eligibility criteria
98	Marsh, G. M.,Morfeld, P.,Zimmerman, S. D.,Liu, Y.,Balmert, L. C. (2016). An updated re-analysis of the mortality risk from nasopharyngeal cancer in the National Cancer Institute formaldehyde worker cohort study J Occup Med Toxicol, 11(#issue#), 8	Title and Abstract Screen	No	Does not meet eligibility criteria	Does not meet eligibility criteria	Does not meet eligibility criteria
217	Marsh, G. M.,Stone, R. A.,Esmen, N. A.,Henderson, V. L. (1994). Mortality patterns among chemical plant workers exposed to formaldehyde and other substances Journal of the National Cancer Institute, 86(5), 384-386	Full Text Review	No	Nonspecific LHP outcome or NHL - not on included list		Chemical plant workers (yes)
131	Marsh, G. M.,Stone, R. A.,Henderson, V. L. (1992). Lung cancer mortality among industrial workers exposed to formaldehyde: a Poisson regression analysis of the National Cancer Institute study AIHA Journal, 53(11), 681-691	Title and Abstract Screen	No	Does not meet eligibility criteria	Does not meet eligibility criteria	Does not meet eligibility criteria
194	Marsh, G. M.,Youk, A. O.,Buchanich, J. M.,Cassidy, L. D.,Lucas, L. J.,Esmen, N. A.,Gathuru, I. M. (2002). Pharyngeal cancer mortality among chemical plant workers exposed to formaldehyde Toxicology and Industrial Health, 18(6), 257-268	Title and Abstract Screen	No	Does not meet eligibility criteria	Does not meet eligibility criteria	Does not meet eligibility criteria
141	Marsh, G. M.,Youk, A. O.,Buchanich, J. M.,Cunningham, M.,Esmen, N. A.,Hall, T. A.,Phillips, M. L. (2007). Mortality patterns among industrial workers exposed to chloroprene and other substances: II. Mortality in relation to exposure Chemico-Biological Interactions, 166(1-3), 301-316	Title and Abstract Screen	No	Does not meet eligibility criteria	Does not meet eligibility criteria	Does not meet eligibility criteria
171	Marsh, G. M.,Youk, A. O.,Buchanich, J. M.,Erdal, S.,Esmen, N. A. (2007). Work in the metal industry and nasopharyngeal cancer mortality among formaldehyde-exposed workers Regulatory Toxicology and Pharmacology, 48(3), 308-319	Title and Abstract Screen	No	Does not meet eligibility criteria	Does not meet eligibility criteria	Does not meet eligibility criteria
198	Marsh, G.,Youk, A.,Stone, R.,Buchanich, J.,Gula, M.,Smith, T.,Quinn, M. (2001). Historical cohort study of US man-made vitreous fiber production workers: I. 1992 fiberglass cohort follow-up: Initial findings Journal of Occupational and Environmental Medicine, 43(9), 741-756	Title and Abstract Screen	No	Does not meet eligibility criteria	Does not meet eligibility criteria	Does not meet eligibility criteria
286	Martens, S.,Coolens, K.,Van Bulck, M.,Arsenijevic, T.,Casamitjana, J.,Fernandez Ruiz, A.,El Kaoutari, A.,Martinez De Villareal, J.,Madhloum, H.,Esni, F.,Heremans, Y.,Leuckx, G.,Heimberg, H.,Bouwens, L.,Jacquemin, P.,De Paep, D. L.,In'T Veld, P.,D'Haene, N.,Bouchart, C.,Dusetti, N.,Van Laethem, J. L.,Waelput, W.,Lefesvre, P.,Real, F. X.,Rovira, M.,Rooman, I. (2022). Discovery and 3D imaging of a n…	Title and Abstract Screen	No	Does not meet eligibility criteria	Does not meet eligibility criteria	Does not meet eligibility criteria
624	Martins-Costa, C.,Nunes, T. C.,Anjos-Ramos, L. D. (2022). Anatomo-comparative study of formaldehyde, alcohol, and saturated salt solution as fixatives in Wistar rat brains Anat Histol Embryol, 51(6), 740-745	Title and Abstract Screen	No	Does not meet eligibility criteria	Does not meet eligibility criteria	Does not meet eligibility criteria
370	Mathew, S. (2022). Clinicopathological and Immunohistochemical Profile of Malignant Surface Epithelial Ovarian Tumors European Journal of Molecular and Clinical Medicine, 9(3), 946-952	Title and Abstract Screen	No	Does not meet eligibility criteria	Does not meet eligibility criteria	Does not meet eligibility criteria
281	Matsunaga, H.,Arikawa, K.,Yamazaki, M.,Wagatsuma, R.,Ide, K.,Samuel, A. Z.,Takamochi, K.,Suzuki, K.,Hayashi, T.,Hosokawa, M.,Kambara, H.,Takeyama, H. (2022). Reproducible and sensitive micro-tissue RNA sequencing from formalin-fixed paraffin-embedded tissues for spatial gene expression analysis Scientific reports, 12(1), 19511	Title and Abstract Screen	No	Does not meet eligibility criteria	Does not meet eligibility criteria	Does not meet eligibility criteria
603	Matsuo, Y.,Yamashita, K.,Yoshida, T.,Satoh, Y. (2021). Method for preservation of DNA stability of liquid-based cytology specimens from a lung adenocarcinoma cell line Virchows Arch, 478(3), 507-516	Title and Abstract Screen	No	Does not meet eligibility criteria	Does not meet eligibility criteria	Does not meet eligibility criteria
505	Maung, T. Z.,Bishop, J. E.,Holt, E.,Turner, A. M.,Pfrang, C. (2022). Indoor Air Pollution and the Health of Vulnerable Groups: A Systematic Review Focused on Particulate Matter (PM), Volatile Organic Compounds (VOCs) and Their Effects on Children and People with Pre-Existing Lung Disease Int J Environ Res Public Health, 19(14), #Pages#	Title and Abstract Screen	No	Does not meet eligibility criteria	Does not meet eligibility criteria	Does not meet eligibility criteria
395	Mbiantcha, M.,Feuya Tchouya, R. G.,Nana Yousseu, W.,Atsamo, D. A.,Foundikou, H.,Lebibi, J.,Zemo, F. G. (2022). Scyphocephalione A isolated from the stem bark of Scyphocephalium ochocoa (Myristicaceae) attenuate acute and chronic pain through the antiinflammatory activity Inflammopharmacology, 30(3), 991-1003	Title and Abstract Screen	No	Does not meet eligibility criteria	Does not meet eligibility criteria	Does not meet eligibility criteria
157	Medrado-Faria, M. D.,de Almeida, J. W.,Zanetta, D. M.,Gattás, G. J. (2000). Nervous system cancer mortality in an industrialized area of Brazil 1980-1993 Arquivos de Neuro-Psiquiatria, 58(2B), 412-417	Title and Abstract Screen	No	Does not meet eligibility criteria	Does not meet eligibility criteria	Does not meet eligibility criteria
127	Meredith, S. K.,Taylor, V. M.,McDonald, J. C. (1991). Occupational respiratory disease in the United Kingdom 1989: a report to the British Thoracic Society and the Society of Occupational Medicine by the SWORD project group British Journal of Industrial Medicine, 48(5), 292-298	Title and Abstract Screen	No	Does not meet eligibility criteria	Does not meet eligibility criteria	Does not meet eligibility criteria
173	Merletti, F.,Boffetta, P.,Ferro, G.,Pisani, P.,Terracini, B. (1991). Occupation and cancer of the oral cavity or oropharynx in Turin, Italy Scandinavian Journal of Work, Environment and Health, 17(4), 248-254	Title and Abstract Screen	No	Does not meet eligibility criteria	Does not meet eligibility criteria	Does not meet eligibility criteria
478	Metovic, J.,Falco, E. C.,Vissio, E.,Santoro, F.,Delsedime, L.,Massa, F.,Pittaro, A.,Osella-Abate, S.,Cassoni, P.,Volante, M.,Righi, L.,Papotti, M. (2021). Gross Specimen Handling Procedures Do Not Impact the Occurrence of Spread through Air Spaces (STAS) in Lung Cancer American Journal of Surgical Pathology, 45(2), 215-222	Title and Abstract Screen	No	Does not meet eligibility criteria	Does not meet eligibility criteria	Does not meet eligibility criteria
534	Meyers, L. M.,Krawic, C.,Luczak, M. W.,Zhitkovich, A. (2022). Vulnerability of HIF1α and HIF2α to damage by proteotoxic stressors Toxicol Appl Pharmacol, 445(#issue#), 116041	Title and Abstract Screen	No	Does not meet eligibility criteria	Does not meet eligibility criteria	Does not meet eligibility criteria
191	Mikoczy, Z.,Schutz, A.,Stromberg, U.,Hagmar, L. (1996). Cancer incidence and specific occupational exposures in the Swedish leather tanning industry: A cohort based case-control study Occupational and Environmental Medicine, 53(7), 463-467	Title and Abstract Screen	No	Does not meet eligibility criteria	Does not meet eligibility criteria	Does not meet eligibility criteria
356	Miligi, L.,Piro, S.,Airoldi, C.,Di Rico, R.,Ricci, R.,Paredes Alpaca, R. I.,De Pasquale, F.,Veraldi, A.,Ranucci, A.,Massari, S.,Marinaccio, A.,Stoppa, G.,Cenni, A.,Trane, C.,Peruzzi, A.,Aprea, M. C. (2023). Formaldehyde and Acetaldehyde Exposure in “Non-Traditional” Occupational Sectors: Bakeries and Pastry Producers International Journal of Environmental Research and Public Health, 20(3), #Pages#	Title and Abstract Screen	No	Does not meet eligibility criteria	Does not meet eligibility criteria	Does not meet eligibility criteria
520	Milliken, S.,May, J.,Sanderson, P. A.,Congiu, M. A.,D'Oria, O.,Golia D'Augè, T.,Caruso, G.,D. I. Donato V,Benedetti Panici, P.,Giannini, A. (2021). Reducing the radicality of surgery for vulvar cancer: are smaller margins safer? Minerva Obstet Gynecol, 73(2), 160-165	Title and Abstract Screen	No	Does not meet eligibility criteria	Does not meet eligibility criteria	Does not meet eligibility criteria
473	Mirakbarova, Z.,Turdikulova, Sh (2021). Targeted hot spot sequencing of Uzbek lung cancer patients Biomedical and Pharmacology Journal, 14(1), 385-390	Title and Abstract Screen	No	Does not meet eligibility criteria	Does not meet eligibility criteria	Does not meet eligibility criteria
311	Miranda, I. C.,Miller, A. D. (2021). SOX2 Expression in Canine Neoplasia Veterinary Pathology, 58(5), 964-970	Title and Abstract Screen	No	Does not meet eligibility criteria	Does not meet eligibility criteria	Does not meet eligibility criteria
499	Mirzaei, L.,Ashrafi, K.,Atrkar Roushan, Z.,Mahmoudi, M. R.,Shenavar Masooleh, I.,Rahmati, B.,Saadat, F.,Mirjalali, H.,Sharifdini, M. (2021). Strongyloides stercoralis and other intestinal parasites in patients receiving immunosuppressive drugs in northern Iran: a closer look at risk factors Epidemiology and health, 43(#issue#), e2021009	Title and Abstract Screen	No	Does not meet eligibility criteria	Does not meet eligibility criteria	Does not meet eligibility criteria
349	Mitchell, A.,Ruiz, M.,Yang, S.,Wang, C.,Davila, J. I. (2023). Excerno: Using Mutational Signatures in Sequencing Data to Filter False Variants Caused by Clinical Archival Journal of computational biology : a journal of computational molecular cell biology, 30(4), 366-375	Title and Abstract Screen	No	Does not meet eligibility criteria	Does not meet eligibility criteria	Does not meet eligibility criteria
407	Moayedi-Nia, S.,Pasquet, R.,Siemiatycki, J.,Koushik, A.,Ho, V. (2022). Occupational Exposures and Lung Cancer Risk - An Analysis of the CARTaGENE Study Journal of Occupational and Environmental Medicine, 64(4), 295-304	Title and Abstract Screen	No	Does not meet eligibility criteria	Does not meet eligibility criteria	Does not meet eligibility criteria
442	Mohan, A. A.,Vallonthaiel, A. G.,Nambiar, A.,Ariyannur, P.,Joy, R. A.,Thelakkattusserry, S. K.,Vikkath, N.,Joseph, T.,Mehta, A.,Perathur, A. (2021). EGFR analysis on scrapings from cytology smears in lung carcinoma, an effective alternative to testing on trucut biopsies Diagnostic Cytopathology, 49(10), 1155-1163	Title and Abstract Screen	No	Does not meet eligibility criteria	Does not meet eligibility criteria	Does not meet eligibility criteria
97	Mohner, M.,Liu, Y.,Marsh, G. M. (2019). New insights into the mortality risk from nasopharyngeal cancer in the national cancer institute formaldehyde worker cohort study J Occup Med Toxicol, 14(#issue#), 4	Title and Abstract Screen	No	Does not meet eligibility criteria	Does not meet eligibility criteria	Does not meet eligibility criteria
585	Monge, M. E.,Martinefski, M. R.,Bollini, M.,Pontel, L. B. (2023). UHPLC-HRMS-Based Analysis of S-Hydroxymethyl-Glutathione, GSH, and GSSG in Human Cells Methods Mol Biol, 2675(#issue#), 117-132	Title and Abstract Screen	No	Does not meet eligibility criteria	Does not meet eligibility criteria	Does not meet eligibility criteria
279	Moon, H.,Park, H.,Chae, M. J.,Choi, H. J.,Kim, D. Y.,Ro, S. W. (2022). Activated TAZ induces liver cancer in collaboration with EGFR/HER2 signaling pathways BMC Cancer, 22(1), #Pages#	Title and Abstract Screen	No	Does not meet eligibility criteria	Does not meet eligibility criteria	Does not meet eligibility criteria
491	Mordovsky, A. A.,Aksarin, A. A.,Parsadanyan, A. M.,Ter-Ovanesov, M. D.,Troyan, P. P. (2021). Lung cancer incidence and mortality in the khanty-mansi autonomous okrug – yugra Siberian Journal of Oncology, 20(4), 30-38	Title and Abstract Screen	No	Does not meet eligibility criteria	Does not meet eligibility criteria	Does not meet eligibility criteria
18	Morfeld, P. (2013). Formaldehyde and leukemia: missing evidence! Cancer Causes Control, 24(1), 203-4	Title and Abstract Screen	Contextual	Does not meet eligibility criteria	Does not meet eligibility criteria	Does not meet eligibility criteria
79	Morrice, M.,Polton, G.,Beck, S. (2019). Evaluation of the extent of neoplastic infiltration in small intestinal tumours in dogs #journal#, 5(2), 189-198	Title and Abstract Screen	No	Does not meet eligibility criteria	Does not meet eligibility criteria	Does not meet eligibility criteria
213	Morris, P. D.,Koepsell, T. D.,Daling, J. R.,Taylor, J. W.,Lyon, J. L.,Swanson, G. M.,Child, M.,Weiss, N. S. (1986). Toxic substance exposure and multiple myeloma: A case-control study Journal of the National Cancer Institute, 76(6), 987-994	Title and Abstract Screen	No	Does not meet eligibility criteria	Does not meet eligibility criteria	Does not meet eligibility criteria
611	Mu, A.,Hira, A.,Matsuo, K.,Takata, M. (2021). [Aldehyde degradation deficiency (ADD) syndrome: discovery of a novel fanconi anemia-like inherited BMF syndrome due to combined ADH5/ALDH2 deficiency] Rinsho Ketsueki, 62(6), 547-553	Title and Abstract Screen	Contextual	Does not meet eligibility criteria	Does not meet eligibility criteria	Does not meet eligibility criteria
576	Mu, A.,Hira, A.,Niwa, A.,Osawa, M.,Yoshida, K.,Mori, M.,Okamoto, Y.,Inoue, K.,Kondo, K.,Kanemaki, M. T.,Matsuda, T.,Ito, E.,Kojima, S.,Nakahata, T.,Ogawa, S.,Tanaka, K.,Matsuo, K.,Saito, M. K.,Takata, M. (2021). Analysis of disease model iPSCs derived from patients with a novel Fanconi anemia-like IBMFS ADH5/ALDH2 deficiency Blood, 137(15), 2021-2032	Title and Abstract Screen	No	Does not meet eligibility criteria	Does not meet eligibility criteria	Does not meet eligibility criteria
617	Mulderrig, L.,Garaycoechea, J. I.,Tuong, Z. K.,Millington, C. L.,Dingler, F. A.,Ferdinand, J. R.,Gaul, L.,Tadross, J. A.,Arends, M. J.,O'Rahilly, S.,Crossan, G. P.,Clatworthy, M. R.,Patel, K. J. (2021). Aldehyde-driven transcriptional stress triggers an anorexic DNA damage response Nature, 600(7887), 158-163	Title and Abstract Screen	Contextual	Does not meet eligibility criteria	Does not meet eligibility criteria	Does not meet eligibility criteria
21	Mundt, K. A.,Dell, L. D.,Boffetta, P.,Beckett, E. M.,Lynch, H. N.,Desai, V. J.,Lin, C. K.,Thompson, W. J. (2021). The importance of evaluating specific myeloid malignancies in epidemiological studies of environmental carcinogens BMC Cancer, 21(1), 227	Title and Abstract Screen	Contextual	Does not meet eligibility criteria	Does not meet eligibility criteria	Does not meet eligibility criteria
76	Mundt, K. A.,Gallagher, A. E.,Dell, L. D.,Natelson, E. A.,Boffetta, P.,Gentry, P. R. (2018). Response to Dr. Bernard D. Goldstein's Letter to the Editor Critical Reviews in Toxicology, 48(5), 341-343	Title and Abstract Screen	Contextual	Does not meet eligibility criteria	Does not meet eligibility criteria	Does not meet eligibility criteria
68	Mundt, K. A.,Gallagher, A. E.,Dell, L. D.,Natelson, E.,Boffetta, P.,Gentry, P. R. (2018). Formaldehyde, Hematotoxicity, and Chromosomal Changes-Letter Cancer Epidemiology Biomarkers and Prevention, 27(1), 119	Title and Abstract Screen	Contextual	Does not meet eligibility criteria	Does not meet eligibility criteria	Does not meet eligibility criteria
4	Mundt, K. A.,Gentry, P. R.,Dell, L. D.,Rodricks, J. V.,Boffetta, P. (2018). Six years after the NRC review of EPA's Draft IRIS Toxicological Review of Formaldehyde: Regulatory implications of new science in evaluating formaldehyde leukemogenicity Regul Toxicol Pharmacol, 92(#issue#), 472-490	Title and Abstract Screen	Contextual	Does not meet eligibility criteria	Does not meet eligibility criteria	Does not meet eligibility criteria
139	Musicco, M.,Sant, M.,Molinari, S.,Filippini, G.,Gatta, G.,Berrino, F. (1988). A case-control study of brain gliomas and occupational exposure to chemical carcinogens the risk to farmers American Journal of Epidemiology, 128(4), 778-785	Title and Abstract Screen	No	Does not meet eligibility criteria	Does not meet eligibility criteria	Does not meet eligibility criteria
535	Myroshnychenko, M. S.,Moiseienko, T. M.,Torianyk,, II,Ivannik, V. Y.,Popova, N. G.,Mozhaiev, I. V.,Chastii, T. V.,Minukhin, V. V.,Leontiev, P. A.,Osolodchenko, T. P.,Parkhomenko, K. Y. (2022). SEBORRHEIC KERATOSIS: CURRENT STATE OF THE PROBLEM Wiad Lek, 75(1 pt 2), 172-175	Title and Abstract Screen	No	Does not meet eligibility criteria	Does not meet eligibility criteria	Does not meet eligibility criteria
372	Nabavinia, M.,Kanjilal, B.,Pandey, M.,Jonnalagadda, S.,Hesketh, R.,Martins-Green, M.,Noshadi, I. (2022). Hydrogel-Encapsulated Heterogenous Mesoporous Resin Catalyst for In Situ Anti-Cancer Agent Production under Biological Conditions Biomolecules, 12(12), #Pages#	Title and Abstract Screen	No	Does not meet eligibility criteria	Does not meet eligibility criteria	Does not meet eligibility criteria
515	Nadalutti, C. A.,Prasad, R.,Wilson, S. H. (2021). Perspectives on formaldehyde dysregulation: Mitochondrial DNA damage and repair in mammalian cells DNA Repair (Amst), 105(#issue#), 103134	Title and Abstract Screen	Contextual	Does not meet eligibility criteria	Does not meet eligibility criteria	Does not meet eligibility criteria
609	Nagashima, T.,Ito, H.,Adachi, H. (2023). [Thoracoscopic Segmentectomy Using Three-dimensional Image Simulation of the Pulmonary Artery Perfusion Area and Indocyanine Green( ICG) Intravenous Injection Method] Kyobu Geka, 76(1), 54-58	Title and Abstract Screen	No	Does not meet eligibility criteria	Does not meet eligibility criteria	Does not meet eligibility criteria
562	Nakayama, I.,Shinozaki, E.,Kawachi, H.,Sasaki, T.,Yunokawa, M.,Tomomatsu, J.,Yuasa, T.,Kitazono, S.,Kobayashi, K.,Hayakawa, K.,Ueki, A.,Takahashi, S.,Yamaguchi, K. (2023). Implementation of microsatellite instability testing for the assessment of solid tumors in clinical practice Cancer Med, 12(7), 7932-7940	Title and Abstract Screen	No	Does not meet eligibility criteria	Does not meet eligibility criteria	Does not meet eligibility criteria
220	Nam, J. M.,McLaughlin, J. K.,Blot, W. J. (1992). CIGARETTE-SMOKING, ALCOHOL, AND NASOPHARYNGEAL CARCINOMA - A CASE-CONTROL STUDY AMONG UNITED-STATES WHITES Journal of the National Cancer Institute, 84(8), 619-622	Title and Abstract Screen	No	Does not meet eligibility criteria	Does not meet eligibility criteria	Does not meet eligibility criteria
256	NAS, (2011). Review of the Environmental Protection Agency’s Draft IRIS Assessment of Formaldehyde #journal#, #volume#(#issue#), #Pages#	Title and Abstract Screen	Contextual	Does not meet eligibility criteria	Does not meet eligibility criteria	Does not meet eligibility criteria
253	NASEM, (2023). Review of EPA’s 2022 Draft Formaldehyde Assessment #journal#, #volume#(#issue#), #Pages#	Title and Abstract Screen	Contextual	Does not meet eligibility criteria	Does not meet eligibility criteria	Does not meet eligibility criteria
223	Nesic, V.,Sipetic, S.,Vlajinac, H.,Stosic-Divjak, S.,Jesic, S. (2010). Risk Factors for the Occurrence of Undifferentiated Carcinoma of Nasopharyngeal Type: A Case-Control Study Srpski Arhiv za Celokupno Lekarstvo / Serbian Archives of Medicine, 138(1-2), 6-10	Title and Abstract Screen	No	Does not meet eligibility criteria	Does not meet eligibility criteria	Does not meet eligibility criteria
621	Nishikawa, A.,Nagano, K.,Kojima, H.,Ogawa, K. (2021). A comprehensive review of mechanistic insights into formaldehyde-induced nasal cavity carcinogenicity Regul Toxicol Pharmacol, 123(#issue#), 104937	Title and Abstract Screen	Contextual	Does not meet eligibility criteria	Does not meet eligibility criteria	Does not meet eligibility criteria
459	Nishiwaki, N.,Irino, T.,Fujiya, K.,Kamiya, S.,Hikage, M.,Tanizawa, Y.,Bando, E.,Kusafuka, K.,Terashima, M. (2021). Extra-nodal metastasis should be classified separately from lymph node metastasis in gastric cancer European Journal of Surgical Oncology, 47(5), 1055-1061	Title and Abstract Screen	No	Does not meet eligibility criteria	Does not meet eligibility criteria	Does not meet eligibility criteria
651	Noé, J. P.,de Souza-Ferro, J. N.,da Silva-Rodrigues É, E.,da Silva-Júnior, E. F.,Alexandre-Moreira, M. S.,de Araújo-Junior, J. X.,Barreto, E. (2023). LQM10, a guanylhydrazone derivative, reduces nociceptive and inflammatory responses in mice Fundam Clin Pharmacol, 37(3), 619-628	Title and Abstract Screen	No	Does not meet eligibility criteria	Does not meet eligibility criteria	Does not meet eligibility criteria
606	Novoa Díaz, M. B.,Carriere, P.,Gigola, G.,Zwenger, A. O.,Calvo, N.,Gentili, C. (2022). Involvement of Met receptor pathway in aggressive behavior of colorectal cancer cells induced by parathyroid hormone-related peptide World J Gastroenterol, 28(26), 3177-3200	Title and Abstract Screen	No	Does not meet eligibility criteria	Does not meet eligibility criteria	Does not meet eligibility criteria
470	Novotortsev, V. K.,Kukushkin, M. E.,Tafeenko, V. A.,Skvortsov, D. A.,Kalinina, M. A.,Timoshenko, R. V.,Chmelyuk, N. S.,Vasilyeva, L. A.,Tarasevich, B. N.,Gorelkin, P. V.,Erofeev, A. S.,Majouga, A. G.,Zyk, N. V.,Beloglazkina, E. K. (2021). Dispirooxindoles based on 2-selenoxo-imidazolidin-4-ones: Synthesis, cytotoxicity and ros generation ability International Journal of Molecular Sciences, 22(5),…	Title and Abstract Screen	No	Does not meet eligibility criteria	Does not meet eligibility criteria	Does not meet eligibility criteria
252	NTP, (2021). Report on Carcinogens, Fifteenth Edition #journal#, #volume#(#issue#), #Pages#	Title and Abstract Screen	Contextual	Does not meet eligibility criteria	Does not meet eligibility criteria	Does not meet eligibility criteria
572	Nyakutsikwa, B.,Britton, J.,Bogdanovica, I.,Boobis, A.,Langley, T. (2021). Characterising vaping products in the United Kingdom: an analysis of Tobacco Products Directive notification data Addiction, 116(9), 2521-2528	Title and Abstract Screen	No	Does not meet eligibility criteria	Does not meet eligibility criteria	Does not meet eligibility criteria
579	Okada, S.,Fukai, Y.,Tanoue, Y.,Nasser, H.,Fukuda, T.,Ikeda, T.,Saitoh, H. (2022). Basic structure and cytocompatibility of giant membrane vesicles derived from paraformaldehyde-exposed human cells J Biochem, 171(3), 339-347	Title and Abstract Screen	No	Does not meet eligibility criteria	Does not meet eligibility criteria	Does not meet eligibility criteria
121	Olsen, J. H.,Asnaes, S. (1986). Formaldehyde and the risk of squamous cell carcinoma of the sinonasal cavities British Journal of Industrial Medicine, 43(11), 769-744	Title and Abstract Screen	No	Does not meet eligibility criteria	Does not meet eligibility criteria	Does not meet eligibility criteria
108	Olsen, J. H.,Jensen, S. P.,Hink, M.,Faurbo, K.,Breum, N. O.,Jensen, O. N. (1984). Occupational formaldehyde exposure and increased nasal cancer risk in man International Journal of Cancer, 34(5), 639-644	Title and Abstract Screen	No	Does not meet eligibility criteria	Does not meet eligibility criteria	Does not meet eligibility criteria
138	Olsen, J.,Jensen, O. (1984). Case-control study on sinonasal cancer and formaldehyde exposure based on a national data linkage system for occupation and cancer American Journal of Epidemiology, 120(3), 459	Title and Abstract Screen	No	Does not meet eligibility criteria	Does not meet eligibility criteria	Does not meet eligibility criteria
652	Ong, H. M.,Azmi, A. F. A.,Leong, S. W.,Abas, F.,Perimal, E. K.,Farouk, A. A. O.,Israf, D. A.,Sulaiman, M. R. (2021). Antinociceptive activities of a novel diarylpentanoid analogue, 2-benzoyl-6-(3-bromo-4-hydroxybenzylidene)cyclohexen-1-ol, and its possible mechanisms of action in mice Sci Rep, 11(1), 24121	Title and Abstract Screen	No	Does not meet eligibility criteria	Does not meet eligibility criteria	Does not meet eligibility criteria
308	Opoku, F.,Bedu-Addo, K.,Titiloye, N. A.,Manu, E. A.,Ameh-Mensah, C.,Duduyemi, B. M. (2021). Expression profile of tumour suppressor protein p53 and its regulator MDM2 in a cohort of breast cancer patients in a Tertiary Hospital in Ghana PLoS ONE, 16(10 October), #Pages#	Title and Abstract Screen	No	Does not meet eligibility criteria	Does not meet eligibility criteria	Does not meet eligibility criteria
285	Oravakandy, M. D.,Ahmed, F.,Khera, R.,Mundada, M.,Murthy, S. S.,Rajappa, S. J.,Mohan, M. V. T. K.,Kumar, B. P.,Santa, A. (2022). Frequency of Nucleophosmin 1 Expression by Immunohistochemistry in Acute Myeloid Leukemia Indian Journal of Hematology and Blood Transfusion, 38(4), 643-648	Title and Abstract Screen	No	Does not meet eligibility criteria	Does not meet eligibility criteria	Does not meet eligibility criteria
408	Ou, Y.,Long, Y.,Ji, L.,Zhan, Y.,Qiao, T.,Wang, X.,Chen, H.,Cheng, Y. (2022). Trends in Disease Burden of Chronic Lymphocytic Leukemia at the Global, Regional, and National Levels From 1990 to 2019, and Projections Until 2030: A Population-Based Epidemiologic Study Frontiers in Oncology, 12(#issue#), #Pages#	Title and Abstract Screen	Contextual	Does not meet eligibility criteria	Does not meet eligibility criteria	Does not meet eligibility criteria
249	Owen, B. A.,Dudney, C. S.,Tan, E. L.,Easterly, C. E. (1990). Formaldehyde in drinking water: comparative hazard evaluation and an approach to regulation Regul Toxicol Pharmacol, 11(3), 220-36	Title and Abstract Screen	Contextual	Does not meet eligibility criteria	Does not meet eligibility criteria	Does not meet eligibility criteria
140	Pala, M.,Ugolini, D.,Ceppi, M.,Rizzo, F.,Maiorana, L.,Bolognesi, C.,Schilirò, T.,Gilli, G.,Bigatti, P.,Bono, R.,Vecchio, D. (2008). Occupational exposure to formaldehyde and biological monitoring of Research Institute workers Cancer Detection and Prevention, 32(2), 2008	Title and Abstract Screen	Contextual	Does not meet eligibility criteria	Does not meet eligibility criteria	Does not meet eligibility criteria
301	Pandey, R. K.,Shukla, S.,Husain, N.,Islam, M. H.,Hadi, R.,Kant Tripathi, S.,Singhal, A. (2022). Correlation between Programmed Death Ligand-1(PD-L1) Expression and Driver Gene Mutations in Non-Small Cell Lung Carcinoma- Adenocarcinoma Phenotype Asian Pacific journal of cancer prevention : APJCP, 23(1), 131-142	Title and Abstract Screen	No	Does not meet eligibility criteria	Does not meet eligibility criteria	Does not meet eligibility criteria
307	Pang, L.,Ernst, M.,Huynh, J. (2021). Development of a multiplex immunohistochemistry workflow to investigate the immune microenvironment in mouse models of inflammatory bowel disease and colon cancer International Journal of Molecular Sciences, 22(20), #Pages#	Title and Abstract Screen	No	Does not meet eligibility criteria	Does not meet eligibility criteria	Does not meet eligibility criteria
477	Park, S. H.,Lim, H. B.,Hong, H. J.,Kim, H. S.,Yoon, D. K.,Lee, H. W.,Kong, H. K.,Jeon, J. I.,Choi, J. W.,Cho, E. M.,Cho, Y. S.,Lee, C. M. (2021). Health risk assessment for multimedia exposure of formaldehyde emitted by chemical accident Environmental science and pollution research international, 28(8), 9712-9722	Title and Abstract Screen	Contextual	Does not meet eligibility criteria	Does not meet eligibility criteria	Does not meet eligibility criteria
303	Parma, B.,Ramesh, V.,Gollavilli, P. N.,Siddiqui, A.,Pinna, L.,Schwab, A.,Marschall, S.,Zhang, S.,Pilarsky, C.,Napoli, F.,Volante, M.,Urbanczyk, S.,Mielenz, D.,Schrøder, H. D.,Stemmler, M.,Wurdak, H.,Ceppi, P. (2021). Metabolic impairment of non-small cell lung cancers by mitochondrial HSPD1 targeting Journal of Experimental and Clinical Cancer Research, 40(1), #Pages#	Title and Abstract Screen	No	Does not meet eligibility criteria	Does not meet eligibility criteria	Does not meet eligibility criteria
174	Partanen, T.,Kauppinen, T.,Hernberg, S.,Nickels, J.,Luukkonen, R.,Hakulinen, T.,Pukkala, E. (1990). Formaldehyde exposure and respiratory cancer among woodworkers - an update Scandinavian Journal of Work, Environment and Health, 16(6), 394-400	Title and Abstract Screen	No	Does not meet eligibility criteria	Does not meet eligibility criteria	Does not meet eligibility criteria
35	Partanen, T.,Kauppinen, T.,Luukkonen, R.,Hakulinen, T.,Pukkala, E. (1993). Malignant lymphomas and leukemias, and exposures in the wood industry: an industry-based case-referent study Int Arch Occup Environ Health, 64(8), 593-6	Full Text Review	No	Formaldehyde not primary exposure	Epidemiology	Finnish Woodworkers
179	Partanen, T.,Kauppinen, T.,Nurminen, M.,Nickels, J.,Hernberg, S.,Hakulinen, T.,Pukkala, E.,Savonen, E. (1985). Formaldehyde exposure and respiratory and related cancers. A case-referent study among Finnish woodworkers Scandinavian Journal of Work, Environment and Health, 11(6), 409-415	Title and Abstract Screen	No	Does not meet eligibility criteria	Does not meet eligibility criteria	Does not meet eligibility criteria
634	Pascal, L. E.,Mizoguchi, S.,Chen, W.,Rigatti, L. H.,Igarashi, T.,Dhir, R.,Tyagi, P.,Wu, Z.,Yang, Z.,de Groat, W. C.,DeFranco, D. B.,Yoshimura, N.,Wang, Z. (2021). Prostate-Specific Deletion of Cdh1 Induces Murine Prostatic Inflammation and Bladder Overactivity Endocrinology, 162(1), #Pages#	Title and Abstract Screen	No	Does not meet eligibility criteria	Does not meet eligibility criteria	Does not meet eligibility criteria
394	Paul, S.,Bari, M. A. (2022). Elucidating sources of VOCs in the Capital Region of New York State: Implications to secondary transformation and public health exposure Chemosphere, 299(#issue#), #Pages#	Title and Abstract Screen	No	Does not meet eligibility criteria	Does not meet eligibility criteria	Does not meet eligibility criteria
479	Peng, Y.,Zhang, Q.,Welsh, W. J. (2021). Novel Sigma 1 Receptor Antagonists as Potential Therapeutics for Pain Management Journal of Medicinal Chemistry, 64(1), 890-904	Title and Abstract Screen	No	Does not meet eligibility criteria	Does not meet eligibility criteria	Does not meet eligibility criteria
581	Perry, M.,Biegert, M.,Kollala, S. S.,Mallard, H.,Su, G.,Kodavati, M.,Kreiling, N.,Holbrook, A.,Ghosal, G. (2021). USP11 mediates repair of DNA-protein cross-links by deubiquitinating SPRTN metalloprotease J Biol Chem, 296(#issue#), 100396	Title and Abstract Screen	No	Does not meet eligibility criteria	Does not meet eligibility criteria	Does not meet eligibility criteria
188	Pesch, B.,Pierl, C. B.,Gebel, M.,Gross, I.,Becker, D.,Johnen, G.,Rihs, H. P.,Donhuijsen, K.,Lepentsiotis, V.,Meier, M.,Schulze, J.,Brüning, T. (2008). Occupational risks for adenocarcinoma of the nasal cavity and paranasal sinuses in the German wood industry Occupational and Environmental Medicine, 65(3), 191-196	Title and Abstract Screen	No	Does not meet eligibility criteria	Does not meet eligibility criteria	Does not meet eligibility criteria
573	Pesti, A.,Danics, K.,Glasz, T.,Várkonyi, T.,Barbai, T.,Reszegi, A.,Kovalszky, I.,Vályi-Nagy, I.,Dobi, D.,Lotz, G.,Schaff, Z.,Kiss, A. (2023). Liver alterations and detection of SARS-CoV-2 RNA and proteins in COVID-19 autopsies Geroscience, 45(2), 1015-1031	Title and Abstract Screen	No	Does not meet eligibility criteria	Does not meet eligibility criteria	Does not meet eligibility criteria
647	Peterson, L. A.,Oram, M. K.,Flavin, M.,Seabloom, D.,Smith, W. E.,O'Sullivan, M. G.,Vevang, K. R.,Upadhyaya, P.,Stornetta, A.,Floeder, A. C.,Ho, Y. Y.,Zhang, L.,Hecht, S. S.,Balbo, S.,Wiedmann, T. S. (2021). Coexposure to Inhaled Aldehydes or Carbon Dioxide Enhances the Carcinogenic Properties of the Tobacco-Specific Nitrosamine 4-Methylnitrosamino-1-(3-pyridyl)-1-butanone in the A/J Mouse Lung Ch…	Title and Abstract Screen	No	Does not meet eligibility criteria	Does not meet eligibility criteria	Does not meet eligibility criteria
424	Phillips, R. V.,Wei, L.,Cardenas, A.,Hubbard, A. E.,McHale, C. M.,Vermeulen, R.,Wei, H.,Smith, M. T.,Zhang, L.,Lan, Q.,Rothman, N. (2022). Epigenome-wide association studies of occupational exposure to benzene and formaldehyde Epigenetics, 17(13), 2259-2277	Title and Abstract Screen	No	Does not meet eligibility criteria	Does not meet eligibility criteria	Does not meet eligibility criteria
95	Pianigiani, G.,Betti, C.,Brunetti, L. (2020). Response to: "Cytoplasmic dislocation of NPM1 and PU.1 in NPM1-mutated leukemia is obscured by paraformaldehyde fixation" British Journal of Haematology, 189(3), 577-578	Title and Abstract Screen	No	Does not meet eligibility criteria	Does not meet eligibility criteria	Does not meet eligibility criteria
500	Pieper, W.,Ignatov, A.,Kalinski, T.,Haybaeck, J.,Czapiewski, P.,Nass, N. (2021). The predictive potential of Neuronatin for neoadjuvant chemotherapy of breast cancer Cancer biomarkers : section A of Disease markers, 32(2), 161-173	Title and Abstract Screen	No	Does not meet eligibility criteria	Does not meet eligibility criteria	Does not meet eligibility criteria
61	Pira, E.,Romano, C.,Vecchia, C.,Boffetta, P. (2017). Hematologic and cytogenetic biomarkers of leukemia risk from formaldehyde exposure Carcinogenesis, 38(12), 1251-1252	Title and Abstract Screen	Contextual	Does not meet eligibility criteria	Does not meet eligibility criteria	Does not meet eligibility criteria
379	Pirzada, H.,Fatima, F.,Rafiq, S.,Habib, S. (2022). Clinical Association and Detection of Cervical Cancer with Pap Smear Screening Test Pakistan Journal of Medical and Health Sciences, 16(11), 182-1884	Title and Abstract Screen	No	Does not meet eligibility criteria	Does not meet eligibility criteria	Does not meet eligibility criteria
571	Pontes-Junior, J.,Freire, T. M.,Pugliesi, F. G.,de Moura Costa, F. M.,de Souza, V. M. G.,Galucci, F. P.,Albertini, A.,Couto, A. B.,Murta, C. B.,Guglielmetti, G. B.,Nahas, W. C.,Andriolo Junior, A.,Neto, A. M.,de Almeida Claro, J. F. (2022). Effectiveness of Intrarectal Povidone-iodine Cleansing Plus Formalin Disinfection of the Needle Tip in Decreasing Infectious Complications After Transrectal P…	Title and Abstract Screen	No	Does not meet eligibility criteria	Does not meet eligibility criteria	Does not meet eligibility criteria
616	Pontes-Junior, J.,Magalhães Freire, T. (2023). Effectiveness of Intrarectal Povidone-iodine Cleansing Plus Formalin Disinfection of the Needle Tip in Decreasing Infectious Complications After Transrectal Prostate Biopsy: A Randomized Controlled Trial. Reply J Urol, 209(1), 74-75	Title and Abstract Screen	No	Does not meet eligibility criteria	Does not meet eligibility criteria	Does not meet eligibility criteria
655	Pooshidani, Y.,Zoghi, N.,Rajabi, M.,Haghbin Nazarpak, M.,Hassannejad, Z. (2021). Fabrication and evaluation of porous and conductive nanofibrous scaffolds for nerve tissue engineering J Mater Sci Mater Med, 32(4), 46	Title and Abstract Screen	No	Does not meet eligibility criteria	Does not meet eligibility criteria	Does not meet eligibility criteria
50	Pottern, L. M.,Heineman, E. F.,Olsen, J. H.,Raffn, E.,Blair, A. (1992). Multiple myeloma among Danish women: employment history and workplace exposures Cancer Causes Control, 3(5), 427-32	Full Text Review	No	Formaldehyde not primary exposure	Epidemiology	Danish Cancer Registry (women)
225	Preston-Martin, S.,Correa, P. (1989). EPIDEMIOLOGICAL EVIDENCE FOR THE ROLE OF NITROSO COMPOUNDS IN HUMAN CANCER #journal#, 8(#issue#), 459-474	Title and Abstract Screen	No	Does not meet eligibility criteria	Does not meet eligibility criteria	Does not meet eligibility criteria
5	Protano, C.,Buomprisco, G.,Cammalleri, V.,Pocino, R. N.,Marotta, D.,Simonazzi, S.,Cardoni, F.,Petyx, M.,Iavicoli, S.,Vitali, M. (2021). The Carcinogenic Effects of Formaldehyde Occupational Exposure: A Systematic Review Cancers (Basel), 14(1), #Pages#	Title and Abstract Screen	Contextual	Does not meet eligibility criteria	Does not meet eligibility criteria	Does not meet eligibility criteria
582	Qiao, S.,Song, L.,Li, S.,Liu, L.,Cai, H.,Si, L.,Guo, C. (2023). Overexpression of CcFALDH from spider plant (Chlorophytum comosum) enhances the formaldehyde removing capacity of transgenic gloxinia (Sinningia speciosa)(1) Environ Res, 223(#issue#), 115466	Title and Abstract Screen	No	Does not meet eligibility criteria	Does not meet eligibility criteria	Does not meet eligibility criteria
551	Quondamatteo, F.,Corzo-Leon, D. E.,Brassett, C.,Colquhoun, I.,Davies, D. C.,Dockery, P.,Grenham, S.,Guild, S.,Hunter, A.,Jones, J.,Lee, T. C.,Tracey, C.,Wilkinson, T.,Munro, C. A.,Gillingwater, T. H.,Parson, S. H. (2021). Neutralisation of SARS-CoV-2 by anatomical embalming solutions J Anat, 239(5), 1221-1225	Title and Abstract Screen	No	Does not meet eligibility criteria	Does not meet eligibility criteria	Does not meet eligibility criteria
607	Radonic, T.,Duin, S.,Vos, W.,Kortman, P.,Zwinderman, A. H.,Thunnissen, E. (2021). Influence of preanalytical variables on performance of delta-like protein 3 (DLL3) predictive immunohistochemistry Virchows Arch, 478(2), 293-300	Title and Abstract Screen	No	Does not meet eligibility criteria	Does not meet eligibility criteria	Does not meet eligibility criteria
641	Rahman, K.,Ali, G.,Khan, R.,Khan, I.,Ali, I.,Mosa, O. F.,Ahmed, A.,Ayaz, M.,Nawaz, A.,Murthy, H. C. A. (2022). Analagesic and Anti-Inflammatory Potentials of a Less Ulcerogenic Thiadiazinethione Derivative in Animal Models: Biochemical and Histochemical Correlates Drug Des Devel Ther, 16(#issue#), 1143-1157	Title and Abstract Screen	No	Does not meet eligibility criteria	Does not meet eligibility criteria	Does not meet eligibility criteria
363	Rajeshkumar, D. B.,Samanta, M.,Nikhra, P.,Behl, V.,Kumar, P.,Gupta, K.,Mangal, N. (2023). Histopathological Study of Oral Squamous Cell Carcinoma in Tertiary Care Hospital International Journal of Pharmaceutical and Clinical Research, 15(2), 407-414	Title and Abstract Screen	No	Does not meet eligibility criteria	Does not meet eligibility criteria	Does not meet eligibility criteria
152	Ramroth, H.,Dietz, A.,Ahrens, W.,Becher, H. (2008). Occupational wood dust exposure and the risk of laryngeal cancer: A population based case-control study in Germany American Journal of Industrial Medicine, 51(9), 648-655	Title and Abstract Screen	No	Does not meet eligibility criteria	Does not meet eligibility criteria	Does not meet eligibility criteria
504	Rana, I.,Rieswijk, L.,Steinmaus, C.,Zhang, L. (2021). Formaldehyde and Brain Disorders: A Meta-Analysis and Bioinformatics Approach Neurotox Res, 39(3), 924-948	Title and Abstract Screen	No	Does not meet eligibility criteria	Does not meet eligibility criteria	Does not meet eligibility criteria
669	Rana, K.,Kumar Pandey, S.,Chauhan, S.,Preet, S. (2022). Anticancer therapeutic potential of 5-fluorouracil and nisin co-loaded chitosan coated silver nanoparticles against murine skin cancer Int J Pharm, 620(#issue#), 121744	Title and Abstract Screen	No	Does not meet eligibility criteria	Does not meet eligibility criteria	Does not meet eligibility criteria
233	Rapiti, E.,Fantini, F.,Dell'Orco, V.,Fano, V.,Blasetti, F.,Bracci, C.,Forastiere, F.,Comba, P. (1997). Cancer mortality among chemical workers in an Italian plant European Journal of Epidemiology, 13(3), 281-285	Full Text Review	No	Formaldehyde not primary exposure	Epidemiology	Italian chemical workers (no)
514	Rasmussen, K. D.,Helin, K. (2021). ChIP-Sequencing of TET Proteins Methods Mol Biol, 2272(#issue#), 251-262	Title and Abstract Screen	No	Does not meet eligibility criteria	Does not meet eligibility criteria	Does not meet eligibility criteria
166	Rava, M.,Cazzoletti, L.,Marcon, A.,Padovan, D.,Dal'acqual, M.,Bacchi, S.,Silocchi, C.,Ricci, P.,de Marco, R. (2009). [Cause-specific mortality in populations exposed and unexposed to outdoor emissions of formaldehyde and wood dust: the Viadana study] Epidemiologia e Prevenzione, 33(4-5), 176-183	Full Text Review	No	Formaldehyde not primary exposure	Epidemiology	FA and wood dust workers (not clear, need to translate)
654	Recinella, L.,Chiavaroli, A.,Di Valerio, V.,Veschi, S.,Orlando, G.,Ferrante, C.,Gesmundo, I.,Granata, R.,Cai, R.,Sha, W.,Schally, A. V.,Lattanzio, R.,Brunetti, L.,Leone, S. (2021). Protective effects of growth hormone-releasing hormone analogs in DSS-induced colitis in mice Sci Rep, 11(1), 2530	Title and Abstract Screen	No	Does not meet eligibility criteria	Does not meet eligibility criteria	Does not meet eligibility criteria
467	Reddam, A.,Volz, D. C. (2021). Inhalation of two Prop 65-listed chemicals within vehicles may be associated with increased cancer risk Environment International, 149(#issue#), #Pages#	Title and Abstract Screen	Contextual	Does not meet eligibility criteria	Does not meet eligibility criteria	Does not meet eligibility criteria
413	Ren, B.,Wu, Q.,Muskhelishvili, L.,Davis, K.,Wang, Y.,Rua, D.,Cao, X. (2022). Evaluating the Sub-Acute Toxicity of Formaldehyde Fumes in an In Vitro Human Airway Epithelial Tissue Model International Journal of Molecular Sciences, 23(5), #Pages#	Title and Abstract Screen	Contextual	Does not meet eligibility criteria	Does not meet eligibility criteria	Does not meet eligibility criteria
392	Revathy, S.,Jeyashambavi, J.,Jawahar, R.,Umadevi, K. P.,Prithiviraj, N. (2022). HISTOPATHOLOGICAL ANALYSIS OF COLORECTAL CANCER SPECIMENS IN A TERTIARY HOSPITAL IN PUDUCHERRY: A PROSPECTIVE STUDY Asian Journal of Pharmaceutical and Clinical Research, 15(8), 137-139	Title and Abstract Screen	No	Does not meet eligibility criteria	Does not meet eligibility criteria	Does not meet eligibility criteria
150	Robins, T. G.,Haboubi, G.,Demers, R. Y.,Schork, M. A. (1990). Respiratory morbidity of pattern and model makers exposed to wood, plastic, and metal products American Journal of Industrial Medicine, 17(2), 173-188	Title and Abstract Screen	No	Does not meet eligibility criteria	Does not meet eligibility criteria	Does not meet eligibility criteria
57	Robinson, C.,Fowler, D.,Brown, D.,Lemen, R. (1987). Plywood Mill Workers' Mortality Patterns 1945-1977 (Revised March 1987) #journal#, #volume#(#issue#), #Pages#	Full Text Review	No	Formaldehyde not primary exposure	Epidemiology	Plywood Mill Workers
555	Romero-Pérez, L.,Grünewald, T. G. P. (2021). Tissue Preservation and FFPE Samples: Optimized Nucleic Acids Isolation in Ewing Sarcoma Methods Mol Biol, 2226(#issue#), 27-38	Title and Abstract Screen	No	Does not meet eligibility criteria	Does not meet eligibility criteria	Does not meet eligibility criteria
62	Rothman, N.,Lan, Q.,Smith, M. T.,Vermeulen, R.,Zhang, L. (2017). Response to letter to the editor of Carcinogenesis by Pira et al., 2017 Carcinogenesis, 38(12), 1253-1255	Title and Abstract Screen	Contextual	Does not meet eligibility criteria	Does not meet eligibility criteria	Does not meet eligibility criteria
63	Rothman, N.,Zhang, L.,Smith, M. T.,Vermeulen, R.,Lan, Q. (2018). Formaldehyde, Hematotoxicity, and Chromosomal Changes-Response Cancer Epidemiology Biomarkers and Prevention, 27(1), 120-121	Title and Abstract Screen	Contextual	Does not meet eligibility criteria	Does not meet eligibility criteria	Does not meet eligibility criteria
578	Ruggiano, A.,Vaz, B.,Kilgas, S.,Popović, M.,Rodriguez-Berriguete, G.,Singh, A. N.,Higgins, G. S.,Kiltie, A. E.,Ramadan, K. (2021). The protease SPRTN and SUMOylation coordinate DNA-protein crosslink repair to prevent genome instability Cell Rep, 37(10), 110080	Title and Abstract Screen	No	Does not meet eligibility criteria	Does not meet eligibility criteria	Does not meet eligibility criteria
45	Saberi Hosnijeh, F.,Christopher, Y.,Peeters, P.,Romieu, I.,Xun, W.,Riboli, E.,Raaschou-Nielsen, O.,Tjønneland, A.,Becker, N.,Nieters, A.,Trichopoulou, A.,Bamia, C.,Orfanos, P.,Oddone, E.,Luján-Barroso, L.,Dorronsoro, M.,Navarro, C.,Barricarte, A.,Molina-Montes, E.,Wareham, N.,Vineis, P.,Vermeulen, R. (2013). Occupation and risk of lymphoid and myeloid leukaemia in the European Prospective Investi…	Full Text Review	No	Formaldehyde not primary exposure	Epidemiology	EPIC
352	Sagheb Movafagh, Z.,Payandeh, A.,Hassan Nejad, E.,Jafarian, A. H.,Mohamadian Roshan, N.,Gharib, M. (2023). Comparison of 10% Buffered Formalin Fixation and Carnoy's Solution in Revealing the Axillary Lymph Node Counts in Modified Radical Mastectomy Specimens Indian Journal of Gynecologic Oncology, 21(1), #Pages#	Title and Abstract Screen	No	Does not meet eligibility criteria	Does not meet eligibility criteria	Does not meet eligibility criteria
83	Sakamoto, Y.,Masaki, A.,Aoyama, S.,Han, S.,Saida, K.,Fujii, K.,Takino, H.,Murase, T.,Iida, S.,Inagaki, H. (2017). Improved clonality detection in B-cell lymphoma using a semi-nested modification of the BIOMED-2 PCR assay for IGH rearrangement: A paraffin-embedded tissue study Pathology International, 67(9), 453-460	Title and Abstract Screen	No	Does not meet eligibility criteria	Does not meet eligibility criteria	Does not meet eligibility criteria
485	Salehi Kahish, R.,Alghasi, A.,Hadadi, S.,Nasab, M. A.,Mafakherzadeh, A. (2021). The prevalence of blastocystis infection in pediatric patients with malignancy: A single-center study in Ahvaz, Iran Archives of Pediatric Infectious Diseases, 9(2), #Pages#	Title and Abstract Screen	No	Does not meet eligibility criteria	Does not meet eligibility criteria	Does not meet eligibility criteria
406	Sangeetha, R. S.,Garg, P.,Jaju, N.,Manjunatha, Y. (2022). Expression of Melan-A (MART-1) in Various Pigmented Melanocytic Nevi and Close Mimickers Journal of Clinical and Diagnostic Research, 16(4), EC07-EC12	Title and Abstract Screen	No	Does not meet eligibility criteria	Does not meet eligibility criteria	Does not meet eligibility criteria
268	Santana, F. R.,de Santana Souza, M. T.,Camargo, E. A.,Silva, J. A. D. (2023). Anti-inflammatory and antinociceptive effects of a pectinolide-enriched fraction from Mesosphaerum pectinatum (L.) Kuntze Journal of Ethnopharmacology, 302(#issue#), #Pages#	Title and Abstract Screen	No	Does not meet eligibility criteria	Does not meet eligibility criteria	Does not meet eligibility criteria
74	Scheepers, P. T. J.,Graumans, M. H. F.,Beckmann, G.,van Dael, M.,Anzion, R. B. M.,Melissen, M.,Pinckaers, N.,van Wel, L.,de Werdt, L. M. A.,Gelsing, V.,van Linge, A. (2018). Changes in Work Practices for Safe Use of Formaldehyde in a University-Based Anatomy Teaching and Research Facility International Journal of Environmental Research and Public Health, 15(9), #Pages#	Title and Abstract Screen	No	Does not meet eligibility criteria	Does not meet eligibility criteria	Does not meet eligibility criteria
224	Schildt, E. B.,Eriksson, M.,Hardell, L.,Magnuson, A. (1999). Occupational exposures as risk factors for oral cancer evaluated in a Swedish case-control study Oncology Reports, 6(2), 317-320	Title and Abstract Screen	No	Does not meet eligibility criteria	Does not meet eligibility criteria	Does not meet eligibility criteria
521	Schöning, J. V.,Flitsch, J.,Lüdecke, D. K.,Fahlbusch, R.,Buchfelder, M.,Buslei, R.,Knappe, U. J.,Bergmann, M.,Schulz-Schaeffer, W. J.,Herms, J.,Glatzel, M.,Saeger, W. (2022). Multiple tumorous lesions of the pituitary gland Hormones (Athens), 21(4), 653-663	Title and Abstract Screen	No	Does not meet eligibility criteria	Does not meet eligibility criteria	Does not meet eligibility criteria
1	Schwilk, E.,Zhang, L.,Smith, M. T.,Smith, A. H.,Steinmaus, C. (2010). Formaldehyde and leukemia: an updated meta-analysis and evaluation of bias J Occup Environ Med, 52(9), 878-86	Title and Abstract Screen	Contextual	Does not meet eligibility criteria	Does not meet eligibility criteria	Does not meet eligibility criteria
100	Sernia, S.,Di Folco, F.,Altrudo, P.,Sbriccoli, B.,Sestili, C.,Colamesta, V.,Del Buono, S.,Michetti, A.,Ortis, M.,Dawodu, A.,Villari, P.,La Torre, G. (2016). [Risk of nasopharyngeal cancer, Leukemia and other tumors in a cohort of employees and students potentially exposed to (FA) formaldehyde in University laboratories] Clin Ter, 167(2), 43-7	Full Text Review	No	Nonspecific LHP outcome or NHL - not on included list	Epidemiology	No
536	Shah, G.,Bhatt, U.,Soni, V. (2023). Cigarette: an unsung anthropogenic evil in the environment Environ Sci Pollut Res Int, 30(21), 59151-59162	Title and Abstract Screen	No	Does not meet eligibility criteria	Does not meet eligibility criteria	Does not meet eligibility criteria
402	Shah, R. Z.,Qamar, S.,Niazi, S.,Ehsan, M.,Noor, N. (2022). Comparison of Breast Cancer Aggressiveness in Young and Older Patients Pakistan Journal of Medical and Health Sciences, 16(5), 335-336	Title and Abstract Screen	No	Does not meet eligibility criteria	Does not meet eligibility criteria	Does not meet eligibility criteria
259	Shaham, J.,Bomstein, Y.,Meltzer, A.,Kaufman, Z.,Palma, E.,Ribak, J. (1996a). DNA--protein crosslinks, a biomarker of exposure to formaldehyde--in vitro and in vivo studies Carcinogenesis, 17(1), 121-5	Title and Abstract Screen	Contextual	Does not meet eligibility criteria	Does not meet eligibility criteria	Does not meet eligibility criteria
538	Shallis, R. M.,Weiss, J. J.,Deziel, N. C.,Gore, S. D. (2021). Challenging the concept of de novo acute myeloid leukemia: Environmental and occupational leukemogens hiding in our midst Blood Rev, 47(#issue#), 100760	Title and Abstract Screen	Contextual	Does not meet eligibility criteria	Does not meet eligibility criteria	Does not meet eligibility criteria
584	Shamsi, F. B.,Anwar, A.,Lail, R. A.,Bukhari, M. H.,Naseem, N.,Nagi, A. H. (2022). Immunohistochemical Expression Of Matrix Metalloproteinase-1 (MMP-1) in Different Types Of Breast Carcinoma And Its Comparison With ER/PER and HER2/neu J Ayub Med Coll Abbottabad, 34(1), 12-16	Title and Abstract Screen	No	Does not meet eligibility criteria	Does not meet eligibility criteria	Does not meet eligibility criteria
135	Shangina, O.,Brennan, P.,Szeszenia-Dabrowska, N.,Mates, D.,Fabiánová, E.,Fletcher, T.,T'Mannetje, A.,Boffetta, P.,Zaridze, D. (2006). Occupational exposure and laryngeal and hypopharyngeal cancer risk in central and eastern Europe American Journal of Epidemiology, 164(4), 367-375	Title and Abstract Screen	No	Does not meet eligibility criteria	Does not meet eligibility criteria	Does not meet eligibility criteria
410	Shapiro, R. S. (2022). Tangential excision (saucerization) of small basal and squamous cell skin cancers with formalin horizontal (en face) comprehensive margin histopathologic evaluation International Journal of Dermatology, 61(3), 364-366	Title and Abstract Screen	No	Does not meet eligibility criteria	Does not meet eligibility criteria	Does not meet eligibility criteria
430	Sharma, A. K.,Thaker, B.,Hans, D.,Sharma, S.,Rasool, I.,Thaker, K. S. (2022). Histomorphological spectrum of breast lesions in young females <25 years: 5 years retrospective study NeuroQuantology, 20(22), 1726-1734	Title and Abstract Screen	No	Does not meet eligibility criteria	Does not meet eligibility criteria	Does not meet eligibility criteria
322	Shebaby, W.,Saliba, J.,Faour, W. H.,Ismail, J.,El Hage, M.,Daher, C. F.,Taleb, R. I.,Nehmeh, B.,Dagher, C.,Chrabieh, E.,Mroueh, M. (2021). In vivo and in vitro anti-inflammatory activity evaluation of Lebanese Cannabis sativa L. ssp. indica (Lam.) Journal of Ethnopharmacology, 270(#issue#), #Pages#	Title and Abstract Screen	No	Does not meet eligibility criteria	Does not meet eligibility criteria	Does not meet eligibility criteria
60	Shen, H. ua,McHale, C. M.,Haider, S. I.,Jung, C.,Zhang, S.,Smith, M. T.,Zhang, L. (2016). Identification of Genes That Modulate Susceptibility to Formaldehyde and Imatinib by Functional Genomic Screening in Human Haploid KBM7 Cells Toxicological Sciences, 151(1), 10-22	Title and Abstract Screen	Contextual	Does not meet eligibility criteria	Does not meet eligibility criteria	Does not meet eligibility criteria
269	Shen, J.,Ni, Y.,Guan, Q.,Li, R.,Cao, H.,Geng, Y.,You, Q. (2023). Stenotrophomonas maltophilia promotes lung adenocarcinoma progression by upregulating histone deacetylase 5 Frontiers in Microbiology, 14(#issue#), #Pages#	Title and Abstract Screen	No	Does not meet eligibility criteria	Does not meet eligibility criteria	Does not meet eligibility criteria
658	Shi, X.,Wei, W.,Zou, Y.,Dong, L.,Wu, H.,Jiang, J.,Li, X.,Chen, J. (2022). LncRNA Taurine Up-Regulated 1 plays a proapoptotic role by regulating nuclear-cytoplasmic shuttle of HuR under the condition of neuronal ischemia Neuroreport, 33(18), 799-811	Title and Abstract Screen	No	Does not meet eligibility criteria	Does not meet eligibility criteria	Does not meet eligibility criteria
549	Shinohara, K.,Ebata, T.,Shimoyama, Y.,Mizuno, T.,Yokoyama, Y.,Yamaguchi, J.,Onoe, S.,Watanabe, N.,Nagino, M. (2021). A Study on Radial Margin Status in Resected Perihilar Cholangiocarcinoma Ann Surg, 273(3), 572-578	Title and Abstract Screen	No	Does not meet eligibility criteria	Does not meet eligibility criteria	Does not meet eligibility criteria
315	Shoaib, R. M.,Ahmad, K. A.,Wang, Y. X. (2021). Protopanaxadiol alleviates neuropathic pain by spinal microglial dynorphin A expression following glucocorticoid receptor activation British Journal of Pharmacology, 178(15), 2976-2997	Title and Abstract Screen	No	Does not meet eligibility criteria	Does not meet eligibility criteria	Does not meet eligibility criteria
167	Siew, S. S.,Kauppinen, T.,Kyyronen, P.,Heikkila, P.,Pukkala, E. (2010). Occupational exposure to wood dust and formaldehyde and risk of nasal, nasopharyngeal and lung cancer among finnish men: A whole-population-based retrospective cohort study Epidemiologia e Prevenzione, 34(5-6 Suppl. 1), 158	Title and Abstract Screen	No	Does not meet eligibility criteria	Does not meet eligibility criteria	Does not meet eligibility criteria
648	Símaro, G. V.,Lemos, M.,Mangabeira da Silva, J. J.,Ribeiro, V. P.,Arruda, C.,Schneider, A. H.,Wagner de Souza Wanderley, C.,Carneiro, L. J.,Mariano, R. L.,Ambrósio, S. R.,Faloni de Andrade, S.,Banderó-Filho, V. C.,Sasse, A.,Sheridan, H.,Andrade, E. Silva M. L.,Bastos, J. K. (2021). Antinociceptive and anti-inﬂammatory activities of Copaifera pubiflora Benth oleoresin and its major metabolite ent-…	Title and Abstract Screen	No	Does not meet eligibility criteria	Does not meet eligibility criteria	Does not meet eligibility criteria
642	Simo, M. K.,Siwe, G. T.,Taboula Kayo, M.,Chen, Z.,Mangoua Kouamo, M.,Dize, D.,Jazet, P. D.,Sameza, M. L.,Fekam, F. B.,Froldi, G. (2023). Anti-inflammatory, Antinociceptive, and Toxicological Properties of Uvaria comperei Stem Crude Extract and Fractions Biomed Res Int, 2023(#issue#), 2754725	Title and Abstract Screen	No	Does not meet eligibility criteria	Does not meet eligibility criteria	Does not meet eligibility criteria
235	Simonato, L.,Fletcher, A. C.,Cherrie, J. W.,Andersen, A.,Bertazzi, P.,Charnay, N.,Claude, J.,Dodgson, J.,Esteve, J.,Frentzel-Beyme, R.,et al., (1987). The International Agency for Research on Cancer historical cohort study of MMMF production workers in sevel European countries: Extension of the follow-up #journal#, 31(4B), 603-623	Full Text Review	No	Formaldehyde not primary exposure	Epidemiology	IARC cohort of MMMF workers (yes)
449	Sirazhetdinova, N. S.,Savelyev, V. A.,Baev, D. S.,Golubeva, T. S.,Klimenko, L. S.,Tolstikova, T. G.,Ganbaatar, J.,Shults, E. E. (2021). Synthesis, characterization and anticancer evaluation of nitrogen-substituted 1-(3-aminoprop-1-ynyl)-4-hydroxyanthraquinone derivatives Medicinal Chemistry Research, 30(8), 1541-1556	Title and Abstract Screen	No	Does not meet eligibility criteria	Does not meet eligibility criteria	Does not meet eligibility criteria
594	Sjöstedt, S.,Vieira, F. G.,Karnov, K.,Agander, T. K.,Willemoe, G. L.,Rohrberg, K. S.,Nielsen, F. C.,von Buchwald, C. (2022). Differences in gene expression despite identical histomorphology in sinonasal intestinal-type adenocarcinoma and metastases from colorectal adenocarcinoma Apmis, 130(9), 551-559	Title and Abstract Screen	No	Does not meet eligibility criteria	Does not meet eligibility criteria	Does not meet eligibility criteria
65	Slodownik, D.,Moshe, S.,Sprecher, E.,Goldberg, I. (2017). Occupational mycosis fungoides - a case series International Journal of Dermatology, 56(7), 733-737	Title and Abstract Screen	No	Does not meet eligibility criteria	Does not meet eligibility criteria	Does not meet eligibility criteria
622	Smith, N.,Luethcke, K. R.,Craun, K.,Trepanier, L. (2022). Risk of bladder cancer and lymphoma in dogs is associated with pollution indices by county of residence Vet Comp Oncol, 20(1), 246-255	Title and Abstract Screen	No	Does not meet eligibility criteria	Does not meet eligibility criteria	Does not meet eligibility criteria
102	Soffritti, M.,Tibaldi, E.,Padovani, M.,Hoel, D. G.,Giuliani, L.,Bua, L.,Lauriola, M.,Falcioni, L.,Manservigi, M.,Manservisi, F.,Belpoggi, F. (2016). Synergism between sinusoidal-50 Hz magnetic field and formaldehyde in triggering carcinogenic effects in male Sprague-Dawley rats Am J Ind Med, 59(7), 509-21	Title and Abstract Screen	No	Does not meet eligibility criteria	Does not meet eligibility criteria	Does not meet eligibility criteria
59	Solet, D.,Zoloth, S. R.,Sullivan, C.,Jewett, J.,Michaels, D. M. (1989). Patterns of mortality in pulp and paper workers J Occup Med, 31(7), 627-30	Full Text Review	No	Formaldehyde not primary exposure	Epidemiology	Pulp and paper workers (no).
386	Solmaz, A. A.,Ozcan, H. E.,Ugurludogan, A. C.,Gubur, O.,Ayaz, S. C.,Taslı, H.,Atilla, E. (2022). Reversible follicular lymphoid hyperplasia related with dasatinib: first case report from Turkey Journal of Hematopathology, 15(3), 179-183	Title and Abstract Screen	No	Does not meet eligibility criteria	Does not meet eligibility criteria	Does not meet eligibility criteria
412	Soltanpour, Z.,Mohammadian, Y.,Fakhri, Y. (2022). The exposure to formaldehyde in industries and health care centers: A systematic review and probabilistic health risk assessment Environmental Research, 204(#issue#), #Pages#	Title and Abstract Screen	Contextual	Does not meet eligibility criteria	Does not meet eligibility criteria	Does not meet eligibility criteria
378	Song, J. S.,Kim, B. S.,Yang, M. A.,Lee, Y. J.,Jung, G. M.,Kim, J. W.,Cho, J. W. (2022). Underestimation of endoscopic size in large gastric epithelial neoplasms Clinical Endoscopy, 55(6), 760-766	Title and Abstract Screen	No	Does not meet eligibility criteria	Does not meet eligibility criteria	Does not meet eligibility criteria
526	Song, Y.,Cheng, W.,Li, H.,Liu, X. (2022). The global, regional, national burden of nasopharyngeal cancer and its attributable risk factors (1990-2019) and predictions to 2035 Cancer Med, 11(22), 4310-4320	Title and Abstract Screen	No	Does not meet eligibility criteria	Does not meet eligibility criteria	Does not meet eligibility criteria
432	Sonmez, G.,Tolga Tombul, S.,Herdem, N.,Demirtas, T.,Tatlısen, A.,Demirtas, A. (2022). Superselective vesical artery embolization versus intravesical formalin for intractable hematuria in patients with bladder cancer Actas urologicas espanolas, 46(1), 35-40	Title and Abstract Screen	No	Does not meet eligibility criteria	Does not meet eligibility criteria	Does not meet eligibility criteria
389	Soonklang, N.,Saowakon, N. (2022). Evaluation of formaldehyde exposure among gross dissection after modified embalming solution and health assessment Environmental science and pollution research international, 29(43), 65642-65654	Title and Abstract Screen	No	Does not meet eligibility criteria	Does not meet eligibility criteria	Does not meet eligibility criteria
369	Sridevi, P.,Sultana, N. (2022). Immunoexpression of WT1 and Ki-67 Gene in Oral Squamous Cell Carcinoma European Journal of Molecular and Clinical Medicine, 9(3), 650-658	Title and Abstract Screen	No	Does not meet eligibility criteria	Does not meet eligibility criteria	Does not meet eligibility criteria
597	Srijarusith, N.,Rodpenpear, N. (2022). The Appropriate of Cone Depth in Loop Electrical Excision Procedure (LEEP) for Negative Pathological Margin from High Grade Precancerous Lesion of Cervix, Retrospective Study Asian Pac J Cancer Prev, 23(2), 659-664	Title and Abstract Screen	No	Does not meet eligibility criteria	Does not meet eligibility criteria	Does not meet eligibility criteria
364	Srikanth, L.,Mekala, I. N.,Sambangi, A. R.,Srilakshmi, P. (2023). A Study to Correlate the Radiological Findings of Contrast Enhanced Computed Tomography with Histopathological Findings Obtained from CT Guided Biopsy International Journal of Pharmaceutical and Clinical Research, 15(3), 1429-1433	Title and Abstract Screen	No	Does not meet eligibility criteria	Does not meet eligibility criteria	Does not meet eligibility criteria
289	Sripathi, S.,Mamatha, M.,Akarapu, J. D.,Pyla, R. D. (2022). Histomorphological evaluation of cervical punch biopsies with the aid of P16 INK4A and KI 67 European Journal of Molecular and Clinical Medicine, 9(6), 1269-1286	Title and Abstract Screen	No	Does not meet eligibility criteria	Does not meet eligibility criteria	Does not meet eligibility criteria
518	Stålhammar, G. (2022). Identification of Vasculogenic Mimicry in Histological Samples Methods Mol Biol, 2514(#issue#), 121-128	Title and Abstract Screen	No	Does not meet eligibility criteria	Does not meet eligibility criteria	Does not meet eligibility criteria
375	Starčević, A.,Grebić, D.,Avirović, M.,Mavrinac, M.,Valković Zujić, P.,Veljković Vujaklija, D.,Gulić, T. (2022). Differences in tolerogenic status of NK cells between luminal A type, luminal B type, and triple-negative breast cancer Neoplasma, 69(6), 1289-1302	Title and Abstract Screen	No	Does not meet eligibility criteria	Does not meet eligibility criteria	Does not meet eligibility criteria
537	Starks, E. R.,Swanson, L.,Docking, T. R.,Bosdet, I.,Munro, S.,Moore, R. A.,Karsan, A. (2021). Assessing Limit of Detection in Clinical Sequencing J Mol Diagn, 23(4), 455-466	Title and Abstract Screen	No	Does not meet eligibility criteria	Does not meet eligibility criteria	Does not meet eligibility criteria
143	Stayner, L. T.,Elliott, L.,Blade, L.,Keenlyside, R.,Halperin, W. (1988). A retrospective cohort mortality study of workers exposed to formaldehyde in the garment industry American Journal of Industrial Medicine, 13(6), 667-681	Full Text Review	No	Nonspecific LHP outcome or NHL - not on included list	Epidemiology	Garment industry workers (Yes. 3 plants studied here; 2 studied before in PMR study)
336	Stein, H.,de Oliveira, M. P.,Lasta, C. S.,Eckert, J.,Coradini, J. S.,Luz, L. E.,Contesini, E. A.,Marcolongo-Pereira, C. (2021). Atypical Spleen Hemophagocytic Histiocytic Sarcoma in a Dog Acta Scientiae Veterinariae, 49(#issue#), #Pages#	Title and Abstract Screen	No	Does not meet eligibility criteria	Does not meet eligibility criteria	Does not meet eligibility criteria
16	Steinmaus, C M;,Smith, A;,Zhang, L;,Smith, M (2008). Updated Meta-Analyses of Benzene and NHL and of Formaldehyde and Leukemia Epidemiology, 19(6), #Pages#	Title and Abstract Screen	Contextual	Does not meet eligibility criteria	Does not meet eligibility criteria	Does not meet eligibility criteria
58	Stellman, S. D.,Demers, P. A.,Colin, D.,Boffetta, P. (1998). Cancer mortality and wood dust exposure among participants in the American Cancer Society Cancer Prevention Study-II (CPS-II) Am J Ind Med, 34(3), 229-37	Full Text Review	No	Formaldehyde not primary exposure	Epidemiology	ACS CPS-II
237	Stenzel, P. S. (2004). Occupational Exposure Assessment #journal#, #volume#(#issue#), #Pages#	Title and Abstract Screen	Contextual	Does not meet eligibility criteria	Does not meet eligibility criteria	Does not meet eligibility criteria
145	Sterling, T. D.,Weinkam, J. J. (1994). Mortality from respiratory cancers (including lung cancer) among workers employed in formaldehyde industries American Journal of Industrial Medicine, 25(4), 593-602	Title and Abstract Screen	No	Does not meet eligibility criteria	Does not meet eligibility criteria	Does not meet eligibility criteria
205	Stewart, P. A.,Schairer, C.,Blair, A. (1990). Comparison of jobs, exposures, and mortality risks for short-term and long-term workers Journal of Occupational Medicine, 32(8), 703-708	Full Text Review	No	No LHP outcome	Epidemiology	NCI
201	Stone, R. A.,Youk, A. O.,Marsh, G. M.,Buchanich, J. M.,McHenry, M. B.,Smith, T. J. (2001). Historical cohort study of US man-made vitreous fiber production workers: IV. Quantitative exposure-response analysis of the nested case-control study of respiratory system cancer Journal of Occupational and Environmental Medicine, 43(9), 779-792	Title and Abstract Screen	No	Does not meet eligibility criteria	Does not meet eligibility criteria	Does not meet eligibility criteria
200	Stone, R. A.,Youk, A. O.,Marsh, G. M.,Buchanich, J. M.,Smith, T. J. (2004). Historical cohort study of U.S. man-made vitreous fiber production workers IX: summary of 1992 mortality follow up and analysis of respiratory system cancer among female workers Journal of Occupational and Environmental Medicine, 46(1), 55-67	Title and Abstract Screen	No	Does not meet eligibility criteria	Does not meet eligibility criteria	Does not meet eligibility criteria
67	Su, M.,Sun, R.,Zhang, X.,Wang, S.,Zhang, P.,Yuan, Z.,Liu, C.,Wang, Q. (2018). Assessment of the inhalation risks associated with working in printing rooms: a study on the staff of eight printing rooms in Beijing, China Environmental Science and Pollution Research, 25(17), 17137-17143	Title and Abstract Screen	No	Does not meet eligibility criteria	Does not meet eligibility criteria	Does not meet eligibility criteria
374	Su, W.,Hu, Q.,Chen, Y.,Lin, J.,Zhang, C.,Liu, C. (2022). Inferring global surface HCHO concentrations from multisource hyperspectral satellites and their application to HCHO-related global cancer burden estimation Environment International, 170(#issue#), #Pages#	Title and Abstract Screen	Contextual	Does not meet eligibility criteria	Does not meet eligibility criteria	Does not meet eligibility criteria
149	Sullivan, P. A.,Eisen, E. A.,Woskie, S. R.,Kriebel, D.,Wegman, D. H.,Hallock, M. F.,Hammond, S. K.,Tolbert, P. E.,Smith, T. J.,Monson, R. R. (1998). Mortality studies of metalworking fluid exposure in the automobile industry: VI. A case-control study of esophageal cancer American Journal of Industrial Medicine, 34(1), 36-48	Title and Abstract Screen	No	Does not meet eligibility criteria	Does not meet eligibility criteria	Does not meet eligibility criteria
168	Sun, C. C.,Guo, Y. L.,Lin, R. S. (1995). Occupational hand dermatitis in a tertiary referral dermatology clinic in Taipei Contact Dermatitis, 33(6), 414-418	Title and Abstract Screen	No	Does not meet eligibility criteria	Does not meet eligibility criteria	Does not meet eligibility criteria
371	Sun, G.,Ye, X.,Zheng, K.,Zhang, H.,Broens, P.,Trzpis, M.,Lou, Z.,Gao, X.,Liu, L.,Hao, L.,Furnee, E.,Bai, C.,Zhang, W. (2022). Measurement of distal intramural spread and the optimal distal resection by naked eyes after neoadjuvant radiation for rectal cancers World Journal of Surgical Oncology, 20(1), #Pages#	Title and Abstract Screen	No	Does not meet eligibility criteria	Does not meet eligibility criteria	Does not meet eligibility criteria
565	Sung, M. T.,Wang, Y. H.,Li, C. F. (2022). Open the Technical Black Box of Tumor Mutational Burden (TMB): Factors Affecting Harmonization and Standardization of Panel-Based TMB Int J Mol Sci, 23(9), #Pages#	Title and Abstract Screen	No	Does not meet eligibility criteria	Does not meet eligibility criteria	Does not meet eligibility criteria
559	Sunny, N.,Thomas, A.,Manjunath, S.,Kini, U. (2021). Modified improvised pre-embedding method for core needle biopsies: A clinicopathologic study Indian J Pathol Microbiol, 64(1), 102-106	Title and Abstract Screen	No	Does not meet eligibility criteria	Does not meet eligibility criteria	Does not meet eligibility criteria
381	Suszták, N.,Besznyák, I.,Almási, K.,Bursics, A.,Kelemen, D.,Borowski, D. W.,Bánky, B. (2022). Improved Accuracy of Lymph Node Staging and Long-Term Survival Benefit in Colorectal Cancer With Ex Vivo Arterial Methylene Blue Infiltration Pathology and Oncology Research, 28(#issue#), #Pages#	Title and Abstract Screen	No	Does not meet eligibility criteria	Does not meet eligibility criteria	Does not meet eligibility criteria
263	Suzuki, H.,Kitamura, K.,Goto, N.,Ishikawa, K.,Ouchida, T.,Tanaka, T.,Kaneko, M. K.,Kato, Y. (2023). A Novel Anti-CD44 Variant 3 Monoclonal Antibody C44Mab-6 Was Established for Multiple Applications International Journal of Molecular Sciences, 24(9), #Pages#	Title and Abstract Screen	No	Does not meet eligibility criteria	Does not meet eligibility criteria	Does not meet eligibility criteria
267	Suzuki, H.,Tanaka, T.,Goto, N.,Kaneko, M. K.,Kato, Y. (2023). Development of a Novel Anti-CD44 Variant 4 Monoclonal Antibody C44Mab-108 for Immunohistochemistry Current Issues in Molecular Biology, 45(3), 1875-1888	Title and Abstract Screen	No	Does not meet eligibility criteria	Does not meet eligibility criteria	Does not meet eligibility criteria
177	Sweeney, M. H.,Walrath, J.,Waxweiler, R. J. (1985). Mortality among retired fur workers dyers dressers tanners and service workers Scandinavian Journal of Work, Environment and Health, 11(4), 257-264	Title and Abstract Screen	No	Does not meet eligibility criteria	Does not meet eligibility criteria	Does not meet eligibility criteria
656	Sycheva, L. P.,Rozhdestvenskii, L. M.,Lisina, N. I.,Shliakova, T. G.,Zorin, V. V.,Romanova, K. Y. (2023). Hepatoprotective effect of the radiation countermeasure flagellin in the long term after irradiation of mice Int J Radiat Biol, 99(2), 238-244	Title and Abstract Screen	No	Does not meet eligibility criteria	Does not meet eligibility criteria	Does not meet eligibility criteria
299	Syed, S. A.,Qureshi, M. A.,Khan, S.,Kumar, R.,Shafique, Y.,Khan, B. A.,Safdar, J. (2022). Development of a murine model of oral carcinogenesis: an accelerated tool for biomarker and anti-tumour drug discovery ecancermedicalscience, 16(#issue#), #Pages#	Title and Abstract Screen	No	Does not meet eligibility criteria	Does not meet eligibility criteria	Does not meet eligibility criteria
296	Synn, C. B.,Kim, D. K.,Kim, J. H.,Byeon, Y.,Kim, Y. S.,Yun, M. R.,Lee, J. M.,Lee, W.,Lee, E. J.,Lee, S.,Lee, Y. W.,Lee, D. J.,Kim, H. W.,Kim, C. G.,Hong, M. H.,Park, J. D.,Lim, S. M.,Pyo, K. H. (2022). Primary Tumor Suppression and Systemic Immune Activation of Macrophages through the Sting Pathway in Metastatic Skin Tumor Yonsei Medical Journal, 63(1), 42-55	Title and Abstract Screen	No	Does not meet eligibility criteria	Does not meet eligibility criteria	Does not meet eligibility criteria
400	Takkallapelli, M.,Boda, J.,Shaik, M.,Praneetha, N. (2022). Neoplastic & Non Neoplastic Histopathological Study of Breast Lesions European Journal of Molecular and Clinical Medicine, 9(7), 1908-1918	Title and Abstract Screen	No	Does not meet eligibility criteria	Does not meet eligibility criteria	Does not meet eligibility criteria
46	Talibov, M.,Lehtinen-Jacks, S.,Martinsen, J. I.,Kjærheim, K.,Lynge, E.,Sparén, P.,Tryggvadottir, L.,Weiderpass, E.,Kauppinen, T.,Kyyrönen, P.,Pukkala, E. (2014). Occupational exposure to solvents and acute myeloid leukemia: a population-based, case-control study in four Nordic countries Scand J Work Environ Health, 40(5), 511-7	Full Text Review	No	Formaldehyde not primary exposure	Epidemiology	Nordic case-control
90	Tang, R. L.,Fan, L. Q. (2019). PLZFposc-KITpos-delineated A1-A4-differentiating spermatogonia by subset and stage detection upon Bouin fixation Asian Journal of Andrology, 21(3), 309-318	Title and Abstract Screen	No	Does not meet eligibility criteria	Does not meet eligibility criteria	Does not meet eligibility criteria
561	Tangkawattana, S.,Sereerak, P.,Upontain, S.,Tangkawattana, P.,Sripa, B. (2021). Investigation of possible alternate animal reservoir hosts of Opisthorchis viverrini Acta Trop, 217(#issue#), 105850	Title and Abstract Screen	No	Does not meet eligibility criteria	Does not meet eligibility criteria	Does not meet eligibility criteria
580	Tatsumi, S.,Takeuchi, M.,Fujii, T.,Sugimoto, A.,Sekita-Hatakeyama, Y.,Nishikawa, T.,Uchiyama, T.,Morita, K.,Itami, H.,Takeda, M.,Yamazaki, M.,Ohbayashi, C. (2022). Evaluation of DNA/RNA quality from cell block of malignant mesothelioma and lung adenocarcinoma Diagn Cytopathol, 50(6), 273-283	Title and Abstract Screen	No	Does not meet eligibility criteria	Does not meet eligibility criteria	Does not meet eligibility criteria
501	Temesfoi, V.,Molnár, K.,Kaltenecker, P.,Réger, B.,Szomor, A.,Horváth-Szalai, Z.,Alizadeh, H.,Kajtár, B.,Koszegi, T.,Miseta, A.,Nagy, T.,Faust, Z. (2021). O-GlcNAcylation in early stages of chronic lymphocytic leukemia: Protocol development for flow cytometry Cancer Biomarkers, 32(3), 353-362	Title and Abstract Screen	No	Does not meet eligibility criteria	Does not meet eligibility criteria	Does not meet eligibility criteria
522	Teng, X.,Wang, P.,Yang, T.,Huang, W.,Yu, H.,Li, W.,Chen, Z.,Fan, D. (2021). Inhibition of osteoblast proliferation and migration by exogenous and endogenous formaldehyde Hum Exp Toxicol, 40(5), 882-894	Title and Abstract Screen	No	Does not meet eligibility criteria	Does not meet eligibility criteria	Does not meet eligibility criteria
186	Teschke, K.,Morgan, M. S.,Checkoway, H.,Franklin, G.,Spinelli, J. J.,van Belle, G.,Weiss, N. S. (1997). Surveillance of nasal and bladder cancer to locate sources of exposure to occupational carcinogens Occupational and Environmental Medicine, 54(6), 443-451	Title and Abstract Screen	No	Does not meet eligibility criteria	Does not meet eligibility criteria	Does not meet eligibility criteria
428	Thakur, Y.,Pandey, I. K.,Bhardwaj, N. (2022). IDENTIFICATION AND VALIDATION OF PROGNOSTIC MICRORNAS INVOLVED IN BREAST CANCER Biochemical and Cellular Archives, 22(2), 3949-3958	Title and Abstract Screen	No	Does not meet eligibility criteria	Does not meet eligibility criteria	Does not meet eligibility criteria
377	Thapa, M. J.,Fabros, R. M.,Alasmar, S.,Chan, K. (2022). Analyses of mutational patterns induced by formaldehyde and acetaldehyde reveal similarity to a common mutational signature G3: Genes, Genomes, Genetics, 12(11), #Pages#	Title and Abstract Screen	No	Does not meet eligibility criteria	Does not meet eligibility criteria	Does not meet eligibility criteria
176	Thomas, T. L.,Fontham E, T. H.,Norman, S. A.,Stemhagen, A.,Hoover, R. N. (1986). OCCUPATIONAL RISK FACTORS FOR BRAIN TUMORS A CASE-REFERENT DEATH-CERTIFICATE ANALYSIS Scandinavian Journal of Work, Environment and Health, 12(2), 121-127	Title and Abstract Screen	No	Does not meet eligibility criteria	Does not meet eligibility criteria	Does not meet eligibility criteria
175	Thomas, T. L.,Stewart, P. A.,Stemhagen, A.,Correa, P.,Norman, S. A.,Bleecker, M. A.,Hoover, R. N. (1987). Risk of astrocytic brain tumors associated with occupational chemical exposures: A case-referent study Scandinavian Journal of Work, Environment and Health, 13(5), 417-423	Title and Abstract Screen	No	Does not meet eligibility criteria	Does not meet eligibility criteria	Does not meet eligibility criteria
218	Thomas, T. L.,Stolley, P. D.,Stemhagen, A.,Fontham, E. T.,Bleecker, M. L.,Stewart, P. A.,Hoover, R. N. (1987). Brain tumor mortality risk among men with electrical and electronics jobs: A case-control study Journal of the National Cancer Institute, 79(2), 233-238	Title and Abstract Screen	No	Does not meet eligibility criteria	Does not meet eligibility criteria	Does not meet eligibility criteria
260	Thompson, C. M.,Gentry, R.,Fitch, S.,Lu, K.,Clewell, H. J. (2020). An updated mode of action and human relevance framework evaluation for Formaldehyde-Related nasal tumors Crit Rev Toxicol, 50(10), 919-952	Title and Abstract Screen	No	Does not meet eligibility criteria	Does not meet eligibility criteria	Does not meet eligibility criteria
476	Tiwari, N.,Tandon, N.,Srivastava, A. N.,Tripathi, T. (2021). Immuno histochemistry of stem cell marker cd 133 and smoking in lung cancer patients-a correlative study International Journal of Pharmaceutical Sciences and Research, 12(2), 1251-1255	Title and Abstract Screen	No	Does not meet eligibility criteria	Does not meet eligibility criteria	Does not meet eligibility criteria
310	Torres-Ruiz, R.,Grazioso, T. P.,Brandt, M.,Martinez-Lage, M.,Rodriguez-Perales, S.,Djouder, N. (2021). Detection of chromosome instability by interphase FISH in mouse and human tissues STAR protocols, 2(3), 100631	Title and Abstract Screen	No	Does not meet eligibility criteria	Does not meet eligibility criteria	Does not meet eligibility criteria
314	Tripathi, R.,Nathany, S.,Mehta, A.,Batra, U.,Mattoo, S.,Sharma, M. (2021). Malfeasance of KRAS mutations in carcinogenesis Clinical and Experimental Medicine, 21(3), 439-445	Title and Abstract Screen	No	Does not meet eligibility criteria	Does not meet eligibility criteria	Does not meet eligibility criteria
234	Union, Carbide (1989). A mortality study of men assigned to ethylene oxide production or other ethylene oxdie related chemical manufacturing with attached tables and cover letter dated 031089 #journal#, #volume#(#issue#), #Pages#	Title and Abstract Screen	No	Does not meet eligibility criteria	Does not meet eligibility criteria	Does not meet eligibility criteria
302	Urumbil, S. K.,Anilkumar, M. N. (2021). Anti-inflammatory activity of endophytic bacterial isolates from Emilia sonchifolia (Linn.) DC Journal of Ethnopharmacology, 281(#issue#), #Pages#	Title and Abstract Screen	No	Does not meet eligibility criteria	Does not meet eligibility criteria	Does not meet eligibility criteria
248	USEPA (2008). Interim Acute Exposure Guidelines Levels (AGELs) for Formaldehyde #journal#, #volume#(#issue#), #Pages#	Title and Abstract Screen	Contextual	Does not meet eligibility criteria	Does not meet eligibility criteria	Does not meet eligibility criteria
24	USEPA (2022a). Toxicological Review of Formaldehyde - Inhalation #journal#, #volume#(#issue#), #Pages#	Title and Abstract Screen	Contextual	Does not meet eligibility criteria	Does not meet eligibility criteria	Does not meet eligibility criteria
254	USEPA (2022b). Triangulation in Environmental Epidemiology for EPA Human Health Assessments: Proceedings of a Workshop #journal#, #volume#(#issue#), #Pages#	Title and Abstract Screen	Contextual	Does not meet eligibility criteria	Does not meet eligibility criteria	Does not meet eligibility criteria
596	Vaduva, A. O.,Serban, C. L.,Lazureanu, C. D.,Cornea, R.,Vita, O.,Gheju, A.,Jurescu, A.,Mihai, I.,Olteanu, E. G.,Lupu, V.,Pup, A.,Cornianu, M.,Mureșan, A.,Taban, S.,Dema, A. L. C. (2022). Three-Dimensional Virtual Pathology Specimens: Decrease in Student Performance upon Switching to Digital Models Anat Sci Educ, 15(1), 115-126	Title and Abstract Screen	No	Does not meet eligibility criteria	Does not meet eligibility criteria	Does not meet eligibility criteria
463	Valdés, A.,Bitzios, A.,Kassa, E.,Shevchenko, G.,Falk, A.,Malmström, P. U.,Dragomir, A.,Segersten, U.,Lind, S. B. (2021). Proteomic comparison between different tissue preservation methods for identification of promising biomarkers of urothelial bladder cancer Scientific reports, 11(1), 7595	Title and Abstract Screen	No	Does not meet eligibility criteria	Does not meet eligibility criteria	Does not meet eligibility criteria
507	van der Laan, L.,Cardenas, A.,Vermeulen, R.,Fadadu, R. P.,Hubbard, A. E.,Phillips, R. V.,Zhang, L.,Breeze, C.,Hu, W.,Wen, C.,Huang, Y.,Tang, X.,Smith, M. T.,Rothman, N.,Lan, Q. (2022). Epigenetic aging biomarkers and occupational exposure to benzene, trichloroethylene and formaldehyde Environ Int, 158(#issue#), 106871	Title and Abstract Screen	Contextual	Does not meet eligibility criteria	Does not meet eligibility criteria	Does not meet eligibility criteria
183	Vaughan, T. L.,Stewart, P. A.,Teschke, K.,Lynch, C. F.,Swanson, G. M.,Lyon, J. L.,Berwick, M. (2000). Occupational exposure to formaldehyde and wood dust and nasopharyngeal carcinoma Occupational and Environmental Medicine, 57(6), 376-384	Title and Abstract Screen	No	Does not meet eligibility criteria	Does not meet eligibility criteria	Does not meet eligibility criteria
109	Vaughan, T. L.,Strader, C.,Davis, S.,Daling, J. R. (1986). Formaldehyde and cancers of the pharynx, sinus and nasal cavity: I. Occupational exposures International Journal of Cancer, 38(5), 677-683	Title and Abstract Screen	No	Does not meet eligibility criteria	Does not meet eligibility criteria	Does not meet eligibility criteria
110	Vaughan, T. L.,Strader, C.,Davis, S.,Daling, J. R. (1986). Formaldehyde and cancers of the pharynx, sinus and nasal cavity: II. Residential exposures International Journal of Cancer, 38(5), 685-688	Title and Abstract Screen	No	Does not meet eligibility criteria	Does not meet eligibility criteria	Does not meet eligibility criteria
619	Vekariya, U.,Toma, M.,Nieborowska-Skorska, M.,Le, B. V.,Caron, M. C.,Kukuyan, A. M.,Sullivan-Reed, K.,Podszywalow-Bartnicka, P.,Chitrala, K. N.,Atkins, J.,Drzewiecka, M.,Feng, W.,Chan, J.,Chatla, S.,Golovine, K.,Jelinek, J.,Sliwinski, T.,Ghosh, J.,Matlawska-Wasowska, K.,Chandramouly, G.,Nejati, R.,Wasik, M.,Sykes, S. M.,Piwocka, K.,Hadzijusufovic, E.,Valent, P.,Pomerantz, R. T.,Morton, G.,Childer…	Title and Abstract Screen	Contextual	Does not meet eligibility criteria	Does not meet eligibility criteria	Does not meet eligibility criteria
664	Victor, R. A.,Thompson, V. F.,Schwartz, J. C. (2021). Isolating and Analyzing Protein Containing Granules from Cells Curr Protoc, 1(3), e35	Title and Abstract Screen	No	Does not meet eligibility criteria	Does not meet eligibility criteria	Does not meet eligibility criteria
388	Vijay, J.,Kumar, B. D.,Murthy, V. (2022). Formalin Sediment Cytology of Small Biopsy Samples: An Adjunct to Histopathology Journal of Clinical and Diagnostic Research, 16(9), EC05-EC09	Title and Abstract Screen	No	Does not meet eligibility criteria	Does not meet eligibility criteria	Does not meet eligibility criteria
437	Vishnu, U. S.,Estève, P. O.,Chin, H. G.,Pradhan, S. (2021). One-pot universal NicE-seq: all enzymatic downstream processing of 4% formaldehyde crosslinked cells for chromatin accessibility genomics Epigenetics and Chromatin, 14(1), #Pages#	Title and Abstract Screen	No	Does not meet eligibility criteria	Does not meet eligibility criteria	Does not meet eligibility criteria
566	Vodicka, P.,Vodenkova, S.,Horak, J.,Opattova, A.,Tomasova, K.,Vymetalkova, V.,Stetina, R.,Hemminki, K.,Vodickova, L. (2023). An investigation of DNA damage and DNA repair in chemical carcinogenesis triggered by small-molecule xenobiotics and in cancer: Thirty years with the comet assay Mutat Res Genet Toxicol Environ Mutagen, 885(#issue#), 503564	Title and Abstract Screen	No	Does not meet eligibility criteria	Does not meet eligibility criteria	Does not meet eligibility criteria
328	Vohra, N.,Chavez, T.,Troncoso, J. R.,Rajaram, N.,Wu, J.,Coan, P. N.,Jackson, T. A.,Bailey, K.,El-Shenawee, M. (2021). Mammary tumors in Sprague Dawley rats induced by N-ethyl-N-nitrosourea for evaluating terahertz imaging of breast cancer Journal of Medical Imaging, 8(2), #Pages#	Title and Abstract Screen	No	Does not meet eligibility criteria	Does not meet eligibility criteria	Does not meet eligibility criteria
132	Walrath, J. (1983). Mortality among embalmers American Journal of Epidemiology, 118(3), 432	Full Text Review	No	Nonspecific LHP outcome or NHL - not on included list	Epidemiology	Embalmers - Bureau of Funeral Directors and Embalmers in California
282	Wanderley, C. W. S.,Maganin, A. G. M.,Adjafre, B.,Mendes, A. S.,Silva, C. E. A.,Quadros, A. U.,Luiz, J. P. M.,Silva, C. M. S.,Silva, N. R.,Oliveira, F. F. B.,Gomes, F. I. F.,Restrepo, J. L. J.,Speck-Hernandez, C. A.,Turaça, F.,Silva, G. V. L.,Pigatto, G. R.,Nakaya, H. I.,Mota, J. M.,Barroso-Sousa, R.,Alves-Filho, J. C.,Cunha, T. M.,Cunha, F. Q. (2022). PD-1/PD-L1 Inhibition Enhances Chemotherapy-…	Title and Abstract Screen	No	Does not meet eligibility criteria	Does not meet eligibility criteria	Does not meet eligibility criteria
330	Wang, D.,Zhang, L.,Hu, A.,Wang, Y.,Liu, Y.,Yang, J.,Du, N.,An, X.,Wu, C.,Liu, C. (2021). Loss of 4.1N in epithelial ovarian cancer results in EMT and matrix-detached cell death resistance Protein and Cell, 12(2), 107-127	Title and Abstract Screen	No	Does not meet eligibility criteria	Does not meet eligibility criteria	Does not meet eligibility criteria
649	Wang, H.,Olatunji, O. J.,Xue, N. (2021). Antinociceptive, Anti-Hyperalgesia and Antiallodynic Activities of Polyphenol Rich Extract from Shorea roxburghii against Cyclophosphamide Induced Peripheral Neuropathy Chem Biodivers, 18(10), e2100415	Title and Abstract Screen	No	Does not meet eligibility criteria	Does not meet eligibility criteria	Does not meet eligibility criteria
420	Wang, H.,Qian, L.,Shang, Z.,Wang, Z.,Zhang, Y.,Cao, C.,Xiao, H. (2022). Immobilized Titanium (IV) Ion Affinity Chromatography Contributes to Efficient Proteomics Analysis of Cellular Nucleic Acid-Binding Proteins Journal of Proteome Research, 21(1), 220-231	Title and Abstract Screen	No	Does not meet eligibility criteria	Does not meet eligibility criteria	Does not meet eligibility criteria
293	Wang, H.,Zhao, W.,Wang, J.,Zhang, Z. (2022). Clinicopathological significance of CBX3 in colorectal cancer: An intensive expression study based on formalin-fixed and paraffin-embedded tissues Pathology International, 72(2), 107-116	Title and Abstract Screen	No	Does not meet eligibility criteria	Does not meet eligibility criteria	Does not meet eligibility criteria
384	Wang, J. W.,Zhang, W. B.,Li, F.,Fang, X.,Yi, Z. Q.,Xu, X. L.,Peng, X.,Zhang, W. G. (2022). Anatomy and clinical application of suprascapular nerve to accessory nerve transfer World Journal of Clinical Cases, 10(27), 9628-9640	Title and Abstract Screen	No	Does not meet eligibility criteria	Does not meet eligibility criteria	Does not meet eligibility criteria
382	Wang, J.,Zhang, L.,Xin, H.,Guo, Y.,Zhu, B.,Su, L.,Wang, S.,Zeng, J.,Chen, Q.,Deng, R.,Wang, Z.,Wang, J.,Jin, X.,Gui, S.,Xu, Y.,Lu, X. (2022). Mitochondria-targeting folic acid-modified nanoplatform based on mesoporous carbon and a bioactive peptide for improved colorectal cancer treatment Acta Biomaterialia, 152(#issue#), 453-472	Title and Abstract Screen	No	Does not meet eligibility criteria	Does not meet eligibility criteria	Does not meet eligibility criteria
134	Wang, R.,Zhang, Y.,Lan, Q.,Holford, T. R.,Leaderer, B.,Zahm, S. H.,Boyle, P.,Dosemeci, M.,Rothman, N.,Zhu, Y.,Qin, Q.,Zheng, T. (2009). Occupational exposure to solvents and risk of non-Hodgkin lymphoma in Connecticut women American Journal of Epidemiology, 169(2), 176-185	Title and Abstract Screen	Contextual	Does not meet eligibility criteria	Does not meet eligibility criteria	Does not meet eligibility criteria
385	Wang, X.,Amason, A. C.,Miceli, R. T.,He, P.,Lei, Y.,Gabbard, R.,Wieland, J. A.,Linhardt, R. J.,Corr, D. T.,Gross, R. A. (2022). Biobased diglycidyl ether diphenolates: Effect of the ester moiety on fragrance oil microencapsulation by interfacial polymerization Colloids and Surfaces A: Physicochemical and Engineering Aspects, 648(#issue#), #Pages#	Title and Abstract Screen	No	Does not meet eligibility criteria	Does not meet eligibility criteria	Does not meet eligibility criteria
548	Wedel, T.,Heinze, T.,Möller, T.,van Hillegersberg, R.,Bleys, Rlaw,Weijs, T. J.,van der Sluis, P. C.,Grimminger, P. P.,Sallum, R. A.,Becker, T.,Egberts, J. H. (2021). Surgical anatomy of the upper esophagus related to robot-assisted cervical esophagectomy Dis Esophagus, 34(12), #Pages#	Title and Abstract Screen	No	Does not meet eligibility criteria	Does not meet eligibility criteria	Does not meet eligibility criteria
544	Wei, D.,Tong, Q.,An, Q.,Ma, X.,Jiang, X.,Li, X.,Yi, Z. (2022). Dual stimuli-responsive nanocarriers based on polyethylene glycol-mediated schiff base interactions for overcoming tumour chemoresistance Colloids Surf B Biointerfaces, 213(#issue#), 112408	Title and Abstract Screen	No	Does not meet eligibility criteria	Does not meet eligibility criteria	Does not meet eligibility criteria
618	Weickert, P.,Stingele, J. (2022). DNA-Protein Crosslinks and Their Resolution Annu Rev Biochem, 91(#issue#), 157-181	Title and Abstract Screen	No	Does not meet eligibility criteria	Does not meet eligibility criteria	Does not meet eligibility criteria
316	Weissinger, S. E.,Zahn, M.,Marienfeld, R.,Tessmer, C.,Moldenhauer, G.,Möller, P. (2021). A new reliable and highly specific monoclonal antibody to detect the C-terminal region of silencer of cytokine signaling 1 European Journal of Haematology, 107(1), 74-80	Title and Abstract Screen	No	Does not meet eligibility criteria	Does not meet eligibility criteria	Does not meet eligibility criteria
355	Weksler, M.,Simon, A.,Lenkinski, R. E.,Landsman, H.,Matzkin, H.,Mabjeesh, N.,Leibovitch, I. (2023). A Novel Modality Enables New Evidence-Based Individual Risk Stratification That Can Potentially Lead to Decisive Management and Treatment Decisions in Prostate Cancer Diagnostics, 13(3), #Pages#	Title and Abstract Screen	No	Does not meet eligibility criteria	Does not meet eligibility criteria	Does not meet eligibility criteria
271	Wende, B.,Beyer, A. S. L.,Ruhnke, N.,Kaemmerer, D.,Sänger, J.,Schulz, S.,Lupp, A. (2023). Expression of the Calcitonin Receptor-like Receptor (CALCRL) in Normal and Neoplastic Tissues International Journal of Molecular Sciences, 24(4), #Pages#	Title and Abstract Screen	No	Does not meet eligibility criteria	Does not meet eligibility criteria	Does not meet eligibility criteria
118	Wesseling, C.,Ahlbom, A.,Antich, D.,Rodriguez, A. C.,Castro, R. (1996). Cancer in banana plantation workers in Costa Rica International Journal of Epidemiology, 25(6), 1125-1131	Title and Abstract Screen	No	Does not meet eligibility criteria	Does not meet eligibility criteria	Does not meet eligibility criteria
128	West, R. R.,Stafford, D. A.,Farrow, A.,Jacobs, A. (1995). Occupational and environmental exposures and myelodysplasia: A case-control study Leukemia Research, 19(2), 127-139	Full Text Review	No	Formaldehyde not primary exposure	Epidemiology	Case-control (no)
113	West, S.,Hildesheim, A.,Dosemeci, M. (1993). Non-viral risk factors for nasopharyngeal carcinoma in the Philippines: Results from a case-control study International Journal of Cancer, 55(5), 722-727	Title and Abstract Screen	No	Does not meet eligibility criteria	Does not meet eligibility criteria	Does not meet eligibility criteria
77	Williams, R. A. (2019). Economic benefit-cost implications of the LNT model Chemico-Biological Interactions, 301(#issue#), 141-145	Title and Abstract Screen	No	Does not meet eligibility criteria	Does not meet eligibility criteria	Does not meet eligibility criteria
204	Wilson, R. T.,Moore, L. E.,Dosemeci, M. (2004). Occupational exposures and salivary gland cancer mortality among African American and white workers in the United States Journal of Occupational and Environmental Medicine, 46(3), 287-297	Title and Abstract Screen	No	Does not meet eligibility criteria	Does not meet eligibility criteria	Does not meet eligibility criteria
660	Wilt, S.,Kodani, S.,Valencia, L.,Hudson, P. K.,Sanchez, S.,Quintana, T.,Morisseau, C.,Hammock, B. D.,Kandasamy, R.,Pecic, S. (2021). Further exploration of the structure-activity relationship of dual soluble epoxide hydrolase/fatty acid amide hydrolase inhibitors Bioorg Med Chem, 51(#issue#), 116507	Title and Abstract Screen	No	Does not meet eligibility criteria	Does not meet eligibility criteria	Does not meet eligibility criteria
601	Witt, B. L.,Zhou, W.,Ambaye, A. B.,Bellizzi, A.,Booth, C. N.,Sundling, K.,Nguyen, L.,Russell, D. K.,Schinstine, M.,Staats, P. N.,Thomsen, J.,Troxell, M.,Souers, R. J.,Dvorak, J.,Lin, X.,Kurtycz, D. F. I. (2023). Using American Type Culture Collection Cell Lines to Evaluate Interlaboratory Variables for Estrogen Receptor and Human Epidermal Growth Factor Receptor 2 Immunostaining Arch Pathol Lab M…	Title and Abstract Screen	No	Does not meet eligibility criteria	Does not meet eligibility criteria	Does not meet eligibility criteria
540	Won, S. R.,Ghim, Y. S.,Kim, J.,Ryu, J.,Shim, I. K.,Lee, J. (2021). Volatile Organic Compounds in Underground Shopping Districts in Korea Int J Environ Res Public Health, 18(11), #Pages#	Title and Abstract Screen	No	Does not meet eligibility criteria	Does not meet eligibility criteria	Does not meet eligibility criteria
84	Wong, E. L.,Nawrotzky, E.,Arkona, C.,Kim, B. G.,Beligny, S.,Wang, X.,Wagner, S.,Lisurek, M.,Carstanjen, D.,Rademann, J. (2019). The transcription factor STAT5 catalyzes Mannich ligation reactions yielding inhibitors of leukemic cell proliferation Nature Communications, 10(1), 66	Title and Abstract Screen	Contextual	Does not meet eligibility criteria	Does not meet eligibility criteria	Does not meet eligibility criteria
104	Wong, E. Y.,Ray, R.,Gao, D. L.,Wernli, K. J.,Li, W.,Fitzgibbons, E. D.,Feng, Z.,Thomas, D. B.,Checkoway, H. (2006). Reproductive history, occupational exposures, and thyroid cancer risk among women textile workers in Shanghai, China International Archives of Occupational and Environmental Health, 79(3), 251-258	Title and Abstract Screen	No	Does not meet eligibility criteria	Does not meet eligibility criteria	Does not meet eligibility criteria
593	Wong, Nacs,Giger, O. T.,Ten Hoopen, R.,Casey, R. T.,Russell, K.,Faulkner, C. (2021). Next-generation sequencing demonstrates the rarity of short kinase variants specific to quadruple wild-type gastrointestinal stromal tumours J Clin Pathol, 74(3), 194-197	Title and Abstract Screen	No	Does not meet eligibility criteria	Does not meet eligibility criteria	Does not meet eligibility criteria
122	Wortley, P.,Vaughan, T. L.,Davis, S.,Morgan, M. S.,Thomas, D. B. (1992). A case-control study of occupational risk factors for laryngeal cancer British Journal of Industrial Medicine, 49(12), 837-844	Title and Abstract Screen	No	Does not meet eligibility criteria	Does not meet eligibility criteria	Does not meet eligibility criteria
313	Wu, W.,Warner, M.,Wang, L.,He, W. W.,Zhao, R.,Guan, X.,Botero, C.,Huang, B.,Ion, C.,Coombes, C.,Gustafsson, J. A. (2021). Drivers and suppressors of triple-negative breast cancer Proceedings of the National Academy of Sciences of the United States of America, 118(33), #Pages#	Title and Abstract Screen	No	Does not meet eligibility criteria	Does not meet eligibility criteria	Does not meet eligibility criteria
99	Xie, S. H.,Yu, I. T.,Tse, L. A.,Au, J. S. K.,Lau, J. S. M. (2017). Occupational risk factors for nasopharyngeal carcinoma in Hong Kong Chinese: a case-referent study Int Arch Occup Environ Health, 90(5), 443-449	Title and Abstract Screen	No	Does not meet eligibility criteria	Does not meet eligibility criteria	Does not meet eligibility criteria
615	Xing, X.,Karlow, J. A.,Li, D.,Jang, H. S.,Lee, H. J.,Wang, T. (2023). Capture Methylation-Sensitive Restriction Enzyme Sequencing (Capture MRE-Seq) for Methylation Analysis of Highly Degraded DNA Samples Methods Mol Biol, 2621(#issue#), 73-89	Title and Abstract Screen	No	Does not meet eligibility criteria	Does not meet eligibility criteria	Does not meet eligibility criteria
323	Yadav, P.,Pandey, V. K.,Shankar, B. S. (2021). Proteomic analysis of radio-resistant breast cancer xenografts: Increased TGF-β signaling and metabolism Cell Biology International, 45(4), 804-819	Title and Abstract Screen	No	Does not meet eligibility criteria	Does not meet eligibility criteria	Does not meet eligibility criteria
495	Yan, J. N.,Shao, Y. F.,Ye, G. L.,Ding, Y. (2021). Signet ring cell carcinoma hidden beneath large pedunculated colorectal polyp: A case report World Journal of Clinical Cases, 9(35), 11071-11077	Title and Abstract Screen	No	Does not meet eligibility criteria	Does not meet eligibility criteria	Does not meet eligibility criteria
674	Yan, Y.,Xing, F.,Cao, J.,Hu, Y.,Li, L.,Gao, Z.,Jia, H.,Miao, K.,Shao, F.,Deng, C. X.,Luo, K. Q.,Lee, L. T. O.,Liu, T. M. (2023). Fluorescence intensity and lifetime imaging of lipofuscin-like autofluorescence for label-free predicting clinical drug response in cancer Redox Biol, 59(#issue#), 102578	Title and Abstract Screen	No	Does not meet eligibility criteria	Does not meet eligibility criteria	Does not meet eligibility criteria
262	Yanagihara, H.,Morioka, T.,Yamazaki, S.,Yamada, Y.,Tachibana, H.,Daino, K.,Tsuruoka, C.,Amasaki, Y.,Kaminishi, M.,Imaoka, T.,Kakinuma, S. (2023). Interstitial deletion of the Apc locus in β-catenin-overexpressing cells is a signature of radiation-induced intestinal tumors in C3B6F1 ApcMin/+ mice† Journal of radiation research, 64(3), 622-631	Title and Abstract Screen	No	Does not meet eligibility criteria	Does not meet eligibility criteria	Does not meet eligibility criteria
510	Yang, N. J.,Isensee, J.,Neel, D. V.,Quadros, A. U.,Zhang, H. B.,Lauzadis, J.,Liu, S. M.,Shiers, S.,Belu, A.,Palan, S.,Marlin, S.,Maignel, J.,Kennedy-Curran, A.,Tong, V. S.,Moayeri, M.,Röderer, P.,Nitzsche, A.,Lu, M.,Pentelute, B. L.,Brüstle, O.,Tripathi, V.,Foster, K. A.,Price, T. J.,Collier, R. J.,Leppla, S. H.,Puopolo, M.,Bean, B. P.,Cunha, T. M.,Hucho, T.,Chiu, I. M. (2022). Anthrax toxins reg…	Title and Abstract Screen	No	Does not meet eligibility criteria	Does not meet eligibility criteria	Does not meet eligibility criteria
431	Yang, X.,Li, M.,Peng, Q.,Huang, J.,Liu, L.,Li, P.,Shu, C.,Hu, X.,Fang, J.,Ye, F.,Zhu, W. (2022). Label-free detection of living cervical cells based on microfluidic device with terahertz spectroscopy Journal of biophotonics, 15(1), e202100241	Title and Abstract Screen	No	Does not meet eligibility criteria	Does not meet eligibility criteria	Does not meet eligibility criteria
539	Yang, Y.,Chen, X.,Yao, W.,Cui, X.,Li, N.,Lin, Z.,Zhao, B.,Miao, J. (2021). Esterase D stabilizes FKBP25 to suppress mTORC1 Cell Mol Biol Lett, 26(1), 50	Title and Abstract Screen	No	Does not meet eligibility criteria	Does not meet eligibility criteria	Does not meet eligibility criteria
342	Yen, Y. C.,Ku, C. H.,Hsiao, T. C.,Chi, K. H.,Peng, C. Y.,Chen, Y. C. (2023). Impacts of COVID-19's restriction measures on personal exposure to VOCs and aldehydes in Taipei City Science of the Total Environment, 880(#issue#), #Pages#	Title and Abstract Screen	No	Does not meet eligibility criteria	Does not meet eligibility criteria	Does not meet eligibility criteria
543	Yin, X.,Yang, J.,Zhang, M.,Wang, X.,Xu, W.,Price, C. H.,Huang, L.,Liu, W.,Su, H.,Wang, W.,Chen, H.,Hou, G.,Walker, M.,Zhou, Y.,Shen, Z.,Liu, J.,Qian, K.,Di, W. (2022). Serum Metabolic Fingerprints on Bowl-Shaped Submicroreactor Chip for Chemotherapy Monitoring ACS Nano, 16(2), 2852-2865	Title and Abstract Screen	No	Does not meet eligibility criteria	Does not meet eligibility criteria	Does not meet eligibility criteria
475	Yoshida, H.,Tanaka, H.,Tsukada, T.,Abeto, N.,Kobayashi-Kato, M.,Tanase, Y.,Uno, M.,Ishikawa, M.,Kato, T. (2021). Gross mucinous multinodular appearance aids in the identification of ovarian metastases in low-grade appendiceal mucinous neoplasms during intraoperative consultation Annals of Diagnostic Pathology, 50(#issue#), #Pages#	Title and Abstract Screen	No	Does not meet eligibility criteria	Does not meet eligibility criteria	Does not meet eligibility criteria
668	You, Q.,Cheng, A. Y.,Gu, X.,Harada, B. T.,Yu, M.,Wu, T.,Ren, B.,Ouyang, Z.,He, C. (2021). Direct DNA crosslinking with CAP-C uncovers transcription-dependent chromatin organization at high resolution Nat Biotechnol, 39(2), 225-235	Title and Abstract Screen	No	Does not meet eligibility criteria	Does not meet eligibility criteria	Does not meet eligibility criteria
75	Yu, G.,Wang, C.,Song, X.,Liu, S.,Zhang, Y.,Fan, L.,Yang, Y.,Huang, Y.,Song, J. (2019). Formaldehyde induces the apoptosis of BMCs of BALB/c mice via the PTEN/PI3K/Akt signal transduction pathway Molecular Medicine Reports, 20(1), 341-349	Title and Abstract Screen	Contextual	Does not meet eligibility criteria	Does not meet eligibility criteria	Does not meet eligibility criteria
563	Yu, H.,Yin, X.,Mao, Y.,Chen, M.,Tang, Q.,Yan, S. (2022). The global burden of nasopharyngeal carcinoma from 2009 to 2019: an observational study based on the Global Burden of Disease Study 2019 Eur Arch Otorhinolaryngol, 279(3), 1519-1533	Title and Abstract Screen	No	Does not meet eligibility criteria	Does not meet eligibility criteria	Does not meet eligibility criteria
107	Yu, I. T. S.,Chin, Y. L.,Wong, T. W.,Tang, J. L. (2004). Deaths from nasopharyngeal cancer among waiters and waitresses in Chinese restaurants International Archives of Occupational and Environmental Health, 77(7), 499-504	Title and Abstract Screen	No	Does not meet eligibility criteria	Does not meet eligibility criteria	Does not meet eligibility criteria
341	Yuan, Y.,Wu, Y.,Zhao, H.,Ren, J.,Su, W.,Kou, Y.,Wang, Q.,Cheng, J.,Tong, Z. (2023). Tropospheric formaldehyde levels infer ambient formaldehyde-induced brain diseases and global burden in China, 2013–2019 Science of the Total Environment, 883(#issue#), #Pages#	Title and Abstract Screen	No	Does not meet eligibility criteria	Does not meet eligibility criteria	Does not meet eligibility criteria
300	Zahraa, A. A.,Ekhlas, A. A.,Mustafa, S. F. (2022). EXPRESSION OF PROGRAMMED DEATH-LIGAND 1 (PD-L1) IN HER2- NEU POSITIVE BREAST CANCER (CORE BIOPSY) Journal of Pharmaceutical Negative Results, 13(#issue#), 7041-7051	Title and Abstract Screen	No	Does not meet eligibility criteria	Does not meet eligibility criteria	Does not meet eligibility criteria
542	Zakka, F. R.,Cipriani, N. A. (2023). To Freeze or Not to Freeze? Recommendations for Intraoperative Examination and Gross Prosection of Thyroid Glands Surg Pathol Clin, 16(1), 15-26	Title and Abstract Screen	No	Does not meet eligibility criteria	Does not meet eligibility criteria	Does not meet eligibility criteria
266	Zhan, D.,Zheng, N.,Zhao, B.,Cheng, F.,Tang, Q.,Liu, X.,Wang, J.,Wang, Y.,Liu, H.,Li, X.,Su, J.,Zhong, X.,Bu, Q.,Cheng, Y.,Wang, Y.,Qin, J. (2023). Expanding individualized therapeutic options via genoproteomics Cancer Letters, 560(#issue#), #Pages#	Title and Abstract Screen	No	Does not meet eligibility criteria	Does not meet eligibility criteria	Does not meet eligibility criteria
8	Zhang, L.,Freeman, L. E.,Nakamura, J.,Hecht, S. S.,Vandenberg, J. J.,Smith, M. T.,Sonawane, B. R. (2010). Formaldehyde and leukemia: epidemiology, potential mechanisms, and implications for risk assessment Environ Mol Mutagen, 51(3), 181-91	Title and Abstract Screen	Contextual	Does not meet eligibility criteria	Does not meet eligibility criteria	Does not meet eligibility criteria
14	Zhang, L.,Steinmaus, C.,Eastmond, D. A.,Xin, X. K.,Smith, M. T. (2009). Formaldehyde exposure and leukemia: a new meta-analysis and potential mechanisms Mutat Res, 681(2-3), 150-168	Title and Abstract Screen	Contextual	Does not meet eligibility criteria	Does not meet eligibility criteria	Does not meet eligibility criteria
231	Zhang, L.,Tang, X.,Rothman, N.,Vermeulen, R.,Ji, Z.,Shen, M.,Qiu, C.,Guo, W.,Liu, S.,Reiss, B.,Freeman, L. B.,Ge, Y.,Hubbard, A. E.,Hua, M.,Blair, A.,Galvan, N.,Ruan, X.,Alter, B. P.,Xin, K. X.,Li, S.,Moore, L. E.,Kim, S.,Xie, Y.,Hayes, R. B.,Azuma, M.,Hauptmann, M.,Xiong, J.,Stewart, P.,Li, L.,Rappaport, S. M.,Huang, H.,Fraumeni, J. F., Jr.,Smith, M. T.,Lan, Q. (2010). Occupational exposure to f…	Title and Abstract Screen	Contextual	Does not meet eligibility criteria	Does not meet eligibility criteria	Does not meet eligibility criteria
339	Zhang, N.,Wu, J.,Wang, Q.,Liang, Y.,Li, X.,Chen, G.,Ma, L.,Liu, X.,Zhou, F. (2023). Global burden of hematologic malignancies and evolution patterns over the past 30 years Blood Cancer Journal, 13(1), #Pages#	Title and Abstract Screen	Contextual	Does not meet eligibility criteria	Does not meet eligibility criteria	Does not meet eligibility criteria
419	Zhang, Q.,Zhang, Z.,Hu, X.,Sun, J.,Gao, F. (2022). Dual-Targeting into the Mitochondria of Cancer Cells for Ratiometric Investigation of the Dynamic Fluctuation of Sulfur Dioxide and Formaldehyde with Two-Photon Integrated Semiconducting Polymer Dots ACS applied materials & interfaces, 14(1), 179-190	Title and Abstract Screen	No	Does not meet eligibility criteria	Does not meet eligibility criteria	Does not meet eligibility criteria
354	Zhang, R.,He, Y.,Wei, B.,Lu, Y.,Zhang, J.,Zhang, N.,He, R.,Xue, H.,Zhu, B. (2023). Nasopharyngeal Carcinoma Burden and Its Attributable Risk Factors in China: Estimates and Forecasts from 1990 to 2050 International journal of environmental research and public health, 20(4), #Pages#	Title and Abstract Screen	No	Does not meet eligibility criteria	Does not meet eligibility criteria	Does not meet eligibility criteria
359	Zhang, R.,Liu, C.,Wang, P.,Li, Y.,Su, Y.,Dai, J. (2023). A room-temperature formaldehyde sensor based on hematite for breast cancer diagnosis The Analyst, 148(2), 248-254	Title and Abstract Screen	No	Does not meet eligibility criteria	Does not meet eligibility criteria	Does not meet eligibility criteria
295	Zhang, X.,Tao, G.,Zhao, Y.,Xing, S.,Jiang, J.,Liu, B.,Qin, S. (2022). Molecular Hydrogen Inhibits Colorectal Cancer Growth via the AKT/SCD1 Signaling Pathway BioMed Research International, 2022(#issue#), #Pages#	Title and Abstract Screen	No	Does not meet eligibility criteria	Does not meet eligibility criteria	Does not meet eligibility criteria
663	Zhang, Y.,Feng, S.,Meng, X.,Luo, J.,Xu, Y.,Ning, X. (2021). Identifying urotropine derivatives as co-donors of formaldehyde and nitric oxide for improving antitumor therapy Chem Commun (Camb), 57(61), 7581-7584	Title and Abstract Screen	No	Does not meet eligibility criteria	Does not meet eligibility criteria	Does not meet eligibility criteria
404	Zhang, Z.,Yang, T.,Zhang, J.,Li, W.,Li, S.,Sun, H.,Liang, H.,Yang, F. (2022). Developing a Novel Indium(III) Agent Based on Human Serum Albumin Nanoparticles: Integrating Bioimaging and Therapy Journal of Medicinal Chemistry, 65(7), 5392-5406	Title and Abstract Screen	No	Does not meet eligibility criteria	Does not meet eligibility criteria	Does not meet eligibility criteria
605	Zhao, J. J.,You, X. Y. (2021). Probabilistic health risk assessment of exposure to carcinogens of Chinese family cooking and influence analysis of cooking factors Sci Total Environ, 779(#issue#), 146493	Title and Abstract Screen	No	Does not meet eligibility criteria	Does not meet eligibility criteria	Does not meet eligibility criteria
464	Zhao, S.,Devega, R.,Francois, A.,Kidane, D. (2021). Human ALKBH6 Is Required for Maintenance of Genomic Stability and Promoting Cell Survival During Exposure of Alkylating Agents in Pancreatic Cancer Frontiers in Genetics, 12(#issue#), #Pages#	Title and Abstract Screen	No	Does not meet eligibility criteria	Does not meet eligibility criteria	Does not meet eligibility criteria
331	Zhao, Y.,Magaña, L. C.,Cui, H.,Huang, J.,McHale, C. M.,Yang, X.,Looney, M. R.,Li, R.,Zhang, L. (2021). Formaldehyde-induced hematopoietic stem and progenitor cell toxicity in mouse lung and nose Archives of Toxicology, 95(2), 693-701	Title and Abstract Screen	Contextual	Does not meet eligibility criteria	Does not meet eligibility criteria	Does not meet eligibility criteria
466	Zhao, Y.,Wei, L.,Tagmount, A.,Loguinov, A.,Sobh, A.,Hubbard, A.,McHale, C. M.,Chang, C. J.,Vulpe, C. D.,Zhang, L. (2021). Applying genome-wide CRISPR to identify known and novel genes and pathways that modulate formaldehyde toxicity Chemosphere, 269(#issue#), #Pages#	Title and Abstract Screen	Contextual	Does not meet eligibility criteria	Does not meet eligibility criteria	Does not meet eligibility criteria
353	Zhao, Z.,Li, P.,Han, Y.,Yan, H. (2023). Honeycomb resin-based spin-column solid-phase extraction for efficient determination of alectinib and its metabolite in human urine Journal of Chromatography A, 1690(#issue#), #Pages#	Title and Abstract Screen	No	Does not meet eligibility criteria	Does not meet eligibility criteria	Does not meet eligibility criteria
583	Zhou, Y.,Irshad, H.,Dye, W. W.,Wu, G.,Tellez, C. S.,Belinsky, S. A. (2021). Voltage and e-liquid composition affect nicotine deposition within the oral cavity and carbonyl formation Tob Control, 30(5), 485-491	Title and Abstract Screen	No	Does not meet eligibility criteria	Does not meet eligibility criteria	Does not meet eligibility criteria
638	Zhu, R.,Zhang, G.,Jing, M.,Han, Y.,Li, J.,Zhao, J.,Li, Y.,Chen, P. R. (2021). Genetically encoded formaldehyde sensors inspired by a protein intra-helical crosslinking reaction Nat Commun, 12(1), 581	Title and Abstract Screen	Contextual	Does not meet eligibility criteria	Does not meet eligibility criteria	Does not meet eligibility criteria
361	Zuccatosta, L.,Latini, L.,Belleggia, B.,Gonnelli, F.,Barbisan, F.,Goteri, G.,Gasparini, S.,Marchetti, A. (2023). Suitability of transbronchial needle aspiration for genotyping peripheral pulmonary tumors Frontiers in Medicine, 9(#issue#), #Pages#	Title and Abstract Screen	No	Does not meet eligibility criteria	Does not meet eligibility criteria	Does not meet eligibility criteria

## Sheet: S3 Linked Studies
Supplemental Material 3. Extracted references for epidemiological data and their linked references with reasoning for links
Extracted reference	Linked reference(s)	Reason for link
Beane Freeman et al., 2009	Hauptmann et al., 2003	Beane Freeman et al., 2009 is the most recent cohort update
	Blair et al., 1986
Coggon et al., 2014	Coggon et al., 2003	Coggon et al., 2014 is the most recent cohort update
	Acheson et al., 1984
	Gardner et al., 1993
Meyers et al., 2013	Pinkerton et al., 2004	Meyers et al., 2013 is the most recent cohort update
Battelle, 1982	Swenberg et al., 1980	Batelle, 1982 is the full study report from which data and analyses reported in Swenberg et al., 1980 and Kerns et al., 1983 originate from
	Kerns et al., 1983

## Sheet: S4 Epi data extraction
Supplemental Material 4. Epidemiology Data Extraction
Refid	Bibliography	Study Objective	Study Design	Study Design Comment	Cohort or Study Population	Location of Study	Population Type	Population Description	Total Sample Size	Exposed Sample Size	Unexposed Sample Size	Additional Comments on Sample Size	Sex	Race	Age	Smoking	Other demographics	Latency	Follow-up	Exposure Characterization	Exposure Duration	Coexposures	Confounders	Exposure Estimations Identified Throughout Study	Outcome (ICD)	Outcome Exposure Metric	Comments on Outcome Exposure Metric	Cases	Measure of Association	Results	Notes	Conclusions	Funding	COI
25	Beane Freeman, L. E.,Blair, A.,Lubin, J. H.,Stewart, P. A.,Hayes, R. B.,Hoover, R. N.,Hauptmann, M. (2009). Mortality from lymphohematopoietic malignancies among workers in formaldehyde industries: the National Cancer Institute Cohort J Natl Cancer Inst, 101(10), 751-61	In this analysis, we extended the mortality follow-up [update of the National Cancer Institute worker cohort] by 10 years to further examine associations between formaldehyde exposure and mortality from lymphohematopoietic malignancies and the evolution of these associations over time	Cohort	--	NCI Formaldehyde cohort	10 industrial plants in the US	Occupational	Employees of industrial plants that were manufacturers of formaldehyde, formaldehyde resins, or molding compounds or were major users of formaldehyde resins or molding compounds, including molded plastic products, decorative laminates, photographic film, and plywood	25619	21260	4359	--	87.8% male	92.7% white	median age at start of employment: 26 yrs median age at end of employment: 69 yrs	NR	78.5% hourly workers	NR	median: 42 yrs (1930-2004) total: 998,106 person-years of follow-up	Described in prior analyses; JEM developed based on work histories; assumed zero exposure after 1980 due to lack of abstraction of work records	NR	Potential exposure to other manufacturing or industrial substances (see confounders)	duration of work as a chemist or lab tech (benzene), exposure to formaldehyde-containing particulates, exposure to antioxidants, asbestos, benzene, carbon black, dyes/pigments, hexamethylenetetramine, melamine, phenol, plasticizers, urea, and wood dust	TWA, Peak, Cumulative, Ever/Never	Hodgkin lymphoma (ICD-9 &ndash; 201; ICD-10 &ndash; C81)	Ever/Never	--	Exposed: 25 Unexposed: 2	SMR (95% CI)	Among exposed: 1.42 (0.96 to 2.10) Among unexposed: 0.70 (0.17 to 2.80)	--	Evaluation of risks over time suggests a possible link between formaldehyde exposure and lymphohematopoietic malignancies, particularly myeloid leukemia but also perhaps Hodgkin lymphoma and multiple myeloma. Observed patterns could be due to chance but are also consistent with a causal association within the relatively short induction – incubation periods characteristic of leukemogenesis. Furthe…	Intramural Research Program, Division of Cancer Epidemiology and Genetics , National Cancer Institute , National Institutes of Health .	A member of P. A. Stewart’s family does consulting work for one of the companies that participated in the study on issues unrelated to formaldehyde exposure.
25	Beane Freeman, L. E.,Blair, A.,Lubin, J. H.,Stewart, P. A.,Hayes, R. B.,Hoover, R. N.,Hauptmann, M. (2009). Mortality from lymphohematopoietic malignancies among workers in formaldehyde industries: the National Cancer Institute Cohort J Natl Cancer Inst, 101(10), 751-61	In this analysis, we extended the mortality follow-up [update of the National Cancer Institute worker cohort] by 10 years to further examine associations between formaldehyde exposure and mortality from lymphohematopoietic malignancies and the evolution of these associations over time	Cohort	--	NCI Formaldehyde cohort	10 industrial plants in the US	Occupational	Employees of industrial plants that were manufacturers of formaldehyde, formaldehyde resins, or molding compounds or were major users of formaldehyde resins or molding compounds, including molded plastic products, decorative laminates, photographic film, and plywood	25619	21260	4359	--	87.8% male	92.7% white	median age at start of employment: 26 yrs median age at end of employment: 69 yrs	NR	78.5% hourly workers	NR	median: 42 yrs (1930-2004) total: 998,106 person-years of follow-up	Described in prior analyses; JEM developed based on work histories; assumed zero exposure after 1980 due to lack of abstraction of work records	NR	Potential exposure to other manufacturing or industrial substances (see confounders)	duration of work as a chemist or lab tech (benzene), exposure to formaldehyde-containing particulates, exposure to antioxidants, asbestos, benzene, carbon black, dyes/pigments, hexamethylenetetramine, melamine, phenol, plasticizers, urea, and wood dust	TWA, Peak, Cumulative, Ever/Never	Multiple myeloma (ICD-9 &ndash; 203; ICD-10 &ndash; C90)	Ever/Never	--	Exposed: 48 Unexposed: 11	SMR (95% CI)	Among exposed: 0.94 (0.71 to 1.25) Among unexposed: 1.78 (0.99 to 3.22)	--	Evaluation of risks over time suggests a possible link between formaldehyde exposure and lymphohematopoietic malignancies, particularly myeloid leukemia but also perhaps Hodgkin lymphoma and multiple myeloma. Observed patterns could be due to chance but are also consistent with a causal association within the relatively short induction – incubation periods characteristic of leukemogenesis. Furthe…	Intramural Research Program, Division of Cancer Epidemiology and Genetics , National Cancer Institute , National Institutes of Health .	A member of P. A. Stewart’s family does consulting work for one of the companies that participated in the study on issues unrelated to formaldehyde exposure.
25	Beane Freeman, L. E.,Blair, A.,Lubin, J. H.,Stewart, P. A.,Hayes, R. B.,Hoover, R. N.,Hauptmann, M. (2009). Mortality from lymphohematopoietic malignancies among workers in formaldehyde industries: the National Cancer Institute Cohort J Natl Cancer Inst, 101(10), 751-61	In this analysis, we extended the mortality follow-up [update of the National Cancer Institute worker cohort] by 10 years to further examine associations between formaldehyde exposure and mortality from lymphohematopoietic malignancies and the evolution of these associations over time	Cohort	--	NCI Formaldehyde cohort	10 industrial plants in the US	Occupational	Employees of industrial plants that were manufacturers of formaldehyde, formaldehyde resins, or molding compounds or were major users of formaldehyde resins or molding compounds, including molded plastic products, decorative laminates, photographic film, and plywood	25619	21260	4359	--	87.8% male	92.7% white	median age at start of employment: 26 yrs median age at end of employment: 69 yrs	NR	78.5% hourly workers	NR	median: 42 yrs (1930-2004) total: 998,106 person-years of follow-up	Described in prior analyses; JEM developed based on work histories; assumed zero exposure after 1980 due to lack of abstraction of work records	NR	Potential exposure to other manufacturing or industrial substances (see confounders)	duration of work as a chemist or lab tech (benzene), exposure to formaldehyde-containing particulates, exposure to antioxidants, asbestos, benzene, carbon black, dyes/pigments, hexamethylenetetramine, melamine, phenol, plasticizers, urea, and wood dust	TWA, Peak, Cumulative, Ever/Never	Lymphoid leukemia (ICD-9 &ndash; 204; ICD-10 &ndash; C91)	Ever/Never	--	Exposed: 36 Unexposed: 1	SMR (95% CI)	Among exposed: 1.15 (0.83 to 1.59) Among unexposed: 0.26 (0.04 to 1.82)	--	Evaluation of risks over time suggests a possible link between formaldehyde exposure and lymphohematopoietic malignancies, particularly myeloid leukemia but also perhaps Hodgkin lymphoma and multiple myeloma. Observed patterns could be due to chance but are also consistent with a causal association within the relatively short induction – incubation periods characteristic of leukemogenesis. Furthe…	Intramural Research Program, Division of Cancer Epidemiology and Genetics , National Cancer Institute , National Institutes of Health .	A member of P. A. Stewart’s family does consulting work for one of the companies that participated in the study on issues unrelated to formaldehyde exposure.
25	Beane Freeman, L. E.,Blair, A.,Lubin, J. H.,Stewart, P. A.,Hayes, R. B.,Hoover, R. N.,Hauptmann, M. (2009). Mortality from lymphohematopoietic malignancies among workers in formaldehyde industries: the National Cancer Institute Cohort J Natl Cancer Inst, 101(10), 751-61	In this analysis, we extended the mortality follow-up [update of the National Cancer Institute worker cohort] by 10 years to further examine associations between formaldehyde exposure and mortality from lymphohematopoietic malignancies and the evolution of these associations over time	Cohort	--	NCI Formaldehyde cohort	10 industrial plants in the US	Occupational	Employees of industrial plants that were manufacturers of formaldehyde, formaldehyde resins, or molding compounds or were major users of formaldehyde resins or molding compounds, including molded plastic products, decorative laminates, photographic film, and plywood	25619	21260	4359	--	87.8% male	92.7% white	median age at start of employment: 26 yrs median age at end of employment: 69 yrs	NR	78.5% hourly workers	NR	median: 42 yrs (1930-2004) total: 998,106 person-years of follow-up	Described in prior analyses; JEM developed based on work histories; assumed zero exposure after 1980 due to lack of abstraction of work records	NR	Potential exposure to other manufacturing or industrial substances (see confounders)	duration of work as a chemist or lab tech (benzene), exposure to formaldehyde-containing particulates, exposure to antioxidants, asbestos, benzene, carbon black, dyes/pigments, hexamethylenetetramine, melamine, phenol, plasticizers, urea, and wood dust	TWA, Peak, Cumulative, Ever/Never	Myeloid leukemia (ICD-9 &ndash; 205; ICD-10 &ndash; C92)	Ever/Never	--	Exposed: 44 Unexposed: 4	SMR (95% CI)	Among exposed: 0.90 (0.67 to 1.21) Among unexposed: 0.65 (0.25 to 1.74)	--	Evaluation of risks over time suggests a possible link between formaldehyde exposure and lymphohematopoietic malignancies, particularly myeloid leukemia but also perhaps Hodgkin lymphoma and multiple myeloma. Observed patterns could be due to chance but are also consistent with a causal association within the relatively short induction – incubation periods characteristic of leukemogenesis. Furthe…	Intramural Research Program, Division of Cancer Epidemiology and Genetics , National Cancer Institute , National Institutes of Health .	A member of P. A. Stewart’s family does consulting work for one of the companies that participated in the study on issues unrelated to formaldehyde exposure.
25	Beane Freeman, L. E.,Blair, A.,Lubin, J. H.,Stewart, P. A.,Hayes, R. B.,Hoover, R. N.,Hauptmann, M. (2009). Mortality from lymphohematopoietic malignancies among workers in formaldehyde industries: the National Cancer Institute Cohort J Natl Cancer Inst, 101(10), 751-61	In this analysis, we extended the mortality follow-up [update of the National Cancer Institute worker cohort] by 10 years to further examine associations between formaldehyde exposure and mortality from lymphohematopoietic malignancies and the evolution of these associations over time	Cohort	--	NCI Formaldehyde cohort	10 industrial plants in the US	Occupational	Employees of industrial plants that were manufacturers of formaldehyde, formaldehyde resins, or molding compounds or were major users of formaldehyde resins or molding compounds, including molded plastic products, decorative laminates, photographic film, and plywood	25619	21260	4359	--	87.8% male	92.7% white	median age at start of employment: 26 yrs median age at end of employment: 69 yrs	NR	78.5% hourly workers	NR	median: 42 yrs (1930-2004) total: 998,106 person-years of follow-up	Described in prior analyses; JEM developed based on work histories; assumed zero exposure after 1980 due to lack of abstraction of work records	NR	Potential exposure to other manufacturing or industrial substances (see confounders)	duration of work as a chemist or lab tech (benzene), exposure to formaldehyde-containing particulates, exposure to antioxidants, asbestos, benzene, carbon black, dyes/pigments, hexamethylenetetramine, melamine, phenol, plasticizers, urea, and wood dust	TWA, Peak, Cumulative, Ever/Never	Hodgkin lymphoma (ICD-9 &ndash; 201; ICD-10 &ndash; C81)	Peak	≥4.0 ppm 2.0-<4.0 ppm >0-<2.0 ppm 0 ppm	≥4.0 ppm: 11 2.0-<4.0 ppm: 8 >0-<2.0 ppm: 6 0 ppm: 2	RR (95% CI)	≥4.0 ppm: 3.96 (1.31 to 12.02) 2.0-<4.0 ppm: 3.30 (1.04 to 10.50) >0-<2.0 ppm: 1.0 0 ppm: 0.67 (0.12 to 3.60)	p-trend (among exposed py only): 0.01 p-trend (among unexposed and exposed py): 0.004	Evaluation of risks over time suggests a possible link between formaldehyde exposure and lymphohematopoietic malignancies, particularly myeloid leukemia but also perhaps Hodgkin lymphoma and multiple myeloma. Observed patterns could be due to chance but are also consistent with a causal association within the relatively short induction – incubation periods characteristic of leukemogenesis. Furthe…	Intramural Research Program, Division of Cancer Epidemiology and Genetics , National Cancer Institute , National Institutes of Health .	A member of P. A. Stewart’s family does consulting work for one of the companies that participated in the study on issues unrelated to formaldehyde exposure.
25	Beane Freeman, L. E.,Blair, A.,Lubin, J. H.,Stewart, P. A.,Hayes, R. B.,Hoover, R. N.,Hauptmann, M. (2009). Mortality from lymphohematopoietic malignancies among workers in formaldehyde industries: the National Cancer Institute Cohort J Natl Cancer Inst, 101(10), 751-61	In this analysis, we extended the mortality follow-up [update of the National Cancer Institute worker cohort] by 10 years to further examine associations between formaldehyde exposure and mortality from lymphohematopoietic malignancies and the evolution of these associations over time	Cohort	--	NCI Formaldehyde cohort	10 industrial plants in the US	Occupational	Employees of industrial plants that were manufacturers of formaldehyde, formaldehyde resins, or molding compounds or were major users of formaldehyde resins or molding compounds, including molded plastic products, decorative laminates, photographic film, and plywood	25619	21260	4359	--	87.8% male	92.7% white	median age at start of employment: 26 yrs median age at end of employment: 69 yrs	NR	78.5% hourly workers	NR	median: 42 yrs (1930-2004) total: 998,106 person-years of follow-up	Described in prior analyses; JEM developed based on work histories; assumed zero exposure after 1980 due to lack of abstraction of work records	NR	Potential exposure to other manufacturing or industrial substances (see confounders)	duration of work as a chemist or lab tech (benzene), exposure to formaldehyde-containing particulates, exposure to antioxidants, asbestos, benzene, carbon black, dyes/pigments, hexamethylenetetramine, melamine, phenol, plasticizers, urea, and wood dust	TWA, Peak, Cumulative, Ever/Never	Multiple myeloma (ICD-9 &ndash; 203; ICD-10 &ndash; C90)	Peak	≥4.0 ppm 2.0-<4.0 ppm >0-<2.0 ppm 0 ppm	≥4.0 ppm: 21 2.0-<4.0 ppm: 13 >0-<2.0 ppm: 14 0 ppm: 11	RR (95% CI)	≥4.0 ppm: 2.04 (1.01 to 4.12) 2.0-<4.0 ppm: 1.65 (0.76 to 3.61) >0-<2.0 ppm: 1.0 0 ppm: 2.74 (1.18 to 6.37)	p-trend (among exposed py only): 0.08 p-trend (among unexposed and exposed py): >0.50	Evaluation of risks over time suggests a possible link between formaldehyde exposure and lymphohematopoietic malignancies, particularly myeloid leukemia but also perhaps Hodgkin lymphoma and multiple myeloma. Observed patterns could be due to chance but are also consistent with a causal association within the relatively short induction – incubation periods characteristic of leukemogenesis. Furthe…	Intramural Research Program, Division of Cancer Epidemiology and Genetics , National Cancer Institute , National Institutes of Health .	A member of P. A. Stewart’s family does consulting work for one of the companies that participated in the study on issues unrelated to formaldehyde exposure.
25	Beane Freeman, L. E.,Blair, A.,Lubin, J. H.,Stewart, P. A.,Hayes, R. B.,Hoover, R. N.,Hauptmann, M. (2009). Mortality from lymphohematopoietic malignancies among workers in formaldehyde industries: the National Cancer Institute Cohort J Natl Cancer Inst, 101(10), 751-61	In this analysis, we extended the mortality follow-up [update of the National Cancer Institute worker cohort] by 10 years to further examine associations between formaldehyde exposure and mortality from lymphohematopoietic malignancies and the evolution of these associations over time	Cohort	--	NCI Formaldehyde cohort	10 industrial plants in the US	Occupational	Employees of industrial plants that were manufacturers of formaldehyde, formaldehyde resins, or molding compounds or were major users of formaldehyde resins or molding compounds, including molded plastic products, decorative laminates, photographic film, and plywood	25619	21260	4359	--	87.8% male	92.7% white	median age at start of employment: 26 yrs median age at end of employment: 69 yrs	NR	78.5% hourly workers	NR	median: 42 yrs (1930-2004) total: 998,106 person-years of follow-up	Described in prior analyses; JEM developed based on work histories; assumed zero exposure after 1980 due to lack of abstraction of work records	NR	Potential exposure to other manufacturing or industrial substances (see confounders)	duration of work as a chemist or lab tech (benzene), exposure to formaldehyde-containing particulates, exposure to antioxidants, asbestos, benzene, carbon black, dyes/pigments, hexamethylenetetramine, melamine, phenol, plasticizers, urea, and wood dust	TWA, Peak, Cumulative, Ever/Never	Lymphoid leukemia (ICD-9 &ndash; 204; ICD-10 &ndash; C91)	Peak	≥4.0 ppm 2.0-<4.0 ppm >0-<2.0 ppm 0 ppm	≥4.0 ppm: 14 2.0-<4.0 ppm: 8 >0-<2.0 ppm: 14 0 ppm: 1	RR (95% CI)	≥4.0 ppm: 1.15 (0.54 to 2.47) 2.0-<4.0 ppm: 0.81 (0.33 to 1.96) >0-<2.0 ppm: 1.0 0 ppm: 0.27 (0.03 to 2.13)	p-trend (among exposed py only): >0.50 p-trend (among unexposed and exposed py): 0.30	Evaluation of risks over time suggests a possible link between formaldehyde exposure and lymphohematopoietic malignancies, particularly myeloid leukemia but also perhaps Hodgkin lymphoma and multiple myeloma. Observed patterns could be due to chance but are also consistent with a causal association within the relatively short induction – incubation periods characteristic of leukemogenesis. Furthe…	Intramural Research Program, Division of Cancer Epidemiology and Genetics , National Cancer Institute , National Institutes of Health .	A member of P. A. Stewart’s family does consulting work for one of the companies that participated in the study on issues unrelated to formaldehyde exposure.
25	Beane Freeman, L. E.,Blair, A.,Lubin, J. H.,Stewart, P. A.,Hayes, R. B.,Hoover, R. N.,Hauptmann, M. (2009). Mortality from lymphohematopoietic malignancies among workers in formaldehyde industries: the National Cancer Institute Cohort J Natl Cancer Inst, 101(10), 751-61	In this analysis, we extended the mortality follow-up [update of the National Cancer Institute worker cohort] by 10 years to further examine associations between formaldehyde exposure and mortality from lymphohematopoietic malignancies and the evolution of these associations over time	Cohort	--	NCI Formaldehyde cohort	10 industrial plants in the US	Occupational	Employees of industrial plants that were manufacturers of formaldehyde, formaldehyde resins, or molding compounds or were major users of formaldehyde resins or molding compounds, including molded plastic products, decorative laminates, photographic film, and plywood	25619	21260	4359	--	87.8% male	92.7% white	median age at start of employment: 26 yrs median age at end of employment: 69 yrs	NR	78.5% hourly workers	NR	median: 42 yrs (1930-2004) total: 998,106 person-years of follow-up	Described in prior analyses; JEM developed based on work histories; assumed zero exposure after 1980 due to lack of abstraction of work records	NR	Potential exposure to other manufacturing or industrial substances (see confounders)	duration of work as a chemist or lab tech (benzene), exposure to formaldehyde-containing particulates, exposure to antioxidants, asbestos, benzene, carbon black, dyes/pigments, hexamethylenetetramine, melamine, phenol, plasticizers, urea, and wood dust	TWA, Peak, Cumulative, Ever/Never	Myeloid leukemia (ICD-9 &ndash; 205; ICD-10 &ndash; C92)	Peak	≥4.0 ppm 2.0-<4.0 ppm >0-<2.0 ppm 0 ppm	≥4.0 ppm: 19 2.0-<4.0 ppm: 11 >0-<2.0 ppm: 14 0 ppm: 4	RR (95% CI)	≥4.0 ppm: 1.78 (0.87 to 3.64) 2.0-<4.0 ppm: 1.30 (0.58 to 2.92) >0-<2.0 ppm: 1.0 0 ppm: 0.82 (0.25 to 2.67)	p-trend (among exposed py only): 0.13 p-trend (among unexposed and exposed py): 0.07	Evaluation of risks over time suggests a possible link between formaldehyde exposure and lymphohematopoietic malignancies, particularly myeloid leukemia but also perhaps Hodgkin lymphoma and multiple myeloma. Observed patterns could be due to chance but are also consistent with a causal association within the relatively short induction – incubation periods characteristic of leukemogenesis. Furthe…	Intramural Research Program, Division of Cancer Epidemiology and Genetics , National Cancer Institute , National Institutes of Health .	A member of P. A. Stewart’s family does consulting work for one of the companies that participated in the study on issues unrelated to formaldehyde exposure.
25	Beane Freeman, L. E.,Blair, A.,Lubin, J. H.,Stewart, P. A.,Hayes, R. B.,Hoover, R. N.,Hauptmann, M. (2009). Mortality from lymphohematopoietic malignancies among workers in formaldehyde industries: the National Cancer Institute Cohort J Natl Cancer Inst, 101(10), 751-61	In this analysis, we extended the mortality follow-up [update of the National Cancer Institute worker cohort] by 10 years to further examine associations between formaldehyde exposure and mortality from lymphohematopoietic malignancies and the evolution of these associations over time	Cohort	--	NCI Formaldehyde cohort	10 industrial plants in the US	Occupational	Employees of industrial plants that were manufacturers of formaldehyde, formaldehyde resins, or molding compounds or were major users of formaldehyde resins or molding compounds, including molded plastic products, decorative laminates, photographic film, and plywood	25619	21260	4359	--	87.8% male	92.7% white	median age at start of employment: 26 yrs median age at end of employment: 69 yrs	NR	78.5% hourly workers	NR	median: 42 yrs (1930-2004) total: 998,106 person-years of follow-up	Described in prior analyses; JEM developed based on work histories; assumed zero exposure after 1980 due to lack of abstraction of work records	NR	Potential exposure to other manufacturing or industrial substances (see confounders)	duration of work as a chemist or lab tech (benzene), exposure to formaldehyde-containing particulates, exposure to antioxidants, asbestos, benzene, carbon black, dyes/pigments, hexamethylenetetramine, melamine, phenol, plasticizers, urea, and wood dust	TWA, Peak, Cumulative, Ever/Never	Hodgkin lymphoma (ICD-9 &ndash; 201; ICD-10 &ndash; C81)	Other	Average intensity:≥1.0 ppm 0.5-<1.0 ppm >0-<0.5 ppm 0 ppm	≥1.0 ppm: 6 0.5-<1.0 ppm: 9 >0-<0.5 ppm: 10 0 ppm: 2	RR (95% CI)	≥1.0 ppm: 2.48 (0.84 to 7.32) 0.5-<1.0 ppm: 3.62 (1.41 to 9.31) >0-<0.5 ppm: 1.0 0 ppm: 0.53 (0.11 to 2.66)	p-trend (among exposed py only): 0.05 p-trend (among unexposed and exposed py): 0.03	Evaluation of risks over time suggests a possible link between formaldehyde exposure and lymphohematopoietic malignancies, particularly myeloid leukemia but also perhaps Hodgkin lymphoma and multiple myeloma. Observed patterns could be due to chance but are also consistent with a causal association within the relatively short induction – incubation periods characteristic of leukemogenesis. Furthe…	Intramural Research Program, Division of Cancer Epidemiology and Genetics , National Cancer Institute , National Institutes of Health .	A member of P. A. Stewart’s family does consulting work for one of the companies that participated in the study on issues unrelated to formaldehyde exposure.
25	Beane Freeman, L. E.,Blair, A.,Lubin, J. H.,Stewart, P. A.,Hayes, R. B.,Hoover, R. N.,Hauptmann, M. (2009). Mortality from lymphohematopoietic malignancies among workers in formaldehyde industries: the National Cancer Institute Cohort J Natl Cancer Inst, 101(10), 751-61	In this analysis, we extended the mortality follow-up [update of the National Cancer Institute worker cohort] by 10 years to further examine associations between formaldehyde exposure and mortality from lymphohematopoietic malignancies and the evolution of these associations over time	Cohort	--	NCI Formaldehyde cohort	10 industrial plants in the US	Occupational	Employees of industrial plants that were manufacturers of formaldehyde, formaldehyde resins, or molding compounds or were major users of formaldehyde resins or molding compounds, including molded plastic products, decorative laminates, photographic film, and plywood	25619	21260	4359	--	87.8% male	92.7% white	median age at start of employment: 26 yrs median age at end of employment: 69 yrs	NR	78.5% hourly workers	NR	median: 42 yrs (1930-2004) total: 998,106 person-years of follow-up	Described in prior analyses; JEM developed based on work histories; assumed zero exposure after 1980 due to lack of abstraction of work records	NR	Potential exposure to other manufacturing or industrial substances (see confounders)	duration of work as a chemist or lab tech (benzene), exposure to formaldehyde-containing particulates, exposure to antioxidants, asbestos, benzene, carbon black, dyes/pigments, hexamethylenetetramine, melamine, phenol, plasticizers, urea, and wood dust	TWA, Peak, Cumulative, Ever/Never	Multiple myeloma (ICD-9 &ndash; 203; ICD-10 &ndash; C90)	Other	Average intensity:≥1.0 ppm 0.5-<1.0 ppm >0-<0.5 ppm 0 ppm	≥1.0 ppm: 12 0.5-<1.0 ppm: 11 >0-<0.5 ppm: 25 0 ppm: 11	RR (95% CI)	≥1.0 ppm: 1.49 (0.73 to 3.04) 0.5-<1.0 ppm: 1.40 (0.68 to 2.86) >0-<0.5 ppm: 1.0 0 ppm: 2.18 (1.01 to 4.70)	p-trend (among exposed py only): >0.50 p-trend (among unexposed and exposed py): >0.50	Evaluation of risks over time suggests a possible link between formaldehyde exposure and lymphohematopoietic malignancies, particularly myeloid leukemia but also perhaps Hodgkin lymphoma and multiple myeloma. Observed patterns could be due to chance but are also consistent with a causal association within the relatively short induction – incubation periods characteristic of leukemogenesis. Furthe…	Intramural Research Program, Division of Cancer Epidemiology and Genetics , National Cancer Institute , National Institutes of Health .	A member of P. A. Stewart’s family does consulting work for one of the companies that participated in the study on issues unrelated to formaldehyde exposure.
25	Beane Freeman, L. E.,Blair, A.,Lubin, J. H.,Stewart, P. A.,Hayes, R. B.,Hoover, R. N.,Hauptmann, M. (2009). Mortality from lymphohematopoietic malignancies among workers in formaldehyde industries: the National Cancer Institute Cohort J Natl Cancer Inst, 101(10), 751-61	In this analysis, we extended the mortality follow-up [update of the National Cancer Institute worker cohort] by 10 years to further examine associations between formaldehyde exposure and mortality from lymphohematopoietic malignancies and the evolution of these associations over time	Cohort	--	NCI Formaldehyde cohort	10 industrial plants in the US	Occupational	Employees of industrial plants that were manufacturers of formaldehyde, formaldehyde resins, or molding compounds or were major users of formaldehyde resins or molding compounds, including molded plastic products, decorative laminates, photographic film, and plywood	25619	21260	4359	--	87.8% male	92.7% white	median age at start of employment: 26 yrs median age at end of employment: 69 yrs	NR	78.5% hourly workers	NR	median: 42 yrs (1930-2004) total: 998,106 person-years of follow-up	Described in prior analyses; JEM developed based on work histories; assumed zero exposure after 1980 due to lack of abstraction of work records	NR	Potential exposure to other manufacturing or industrial substances (see confounders)	duration of work as a chemist or lab tech (benzene), exposure to formaldehyde-containing particulates, exposure to antioxidants, asbestos, benzene, carbon black, dyes/pigments, hexamethylenetetramine, melamine, phenol, plasticizers, urea, and wood dust	TWA, Peak, Cumulative, Ever/Never	Lymphoid leukemia (ICD-9 &ndash; 204; ICD-10 &ndash; C91)	Other	Average intensity:≥1.0 ppm 0.5-<1.0 ppm >0-<0.5 ppm 0 ppm	≥1.0 ppm: 7 0.5-<1.0 ppm: 7 >0-<0.5 ppm: 22 0 ppm: 1	RR (95% CI)	≥1.0 ppm: 0.88 (0.37 to 2.11) 0.5-<1.0 ppm: 0.92 (0.39 to 2.16) >0-<0.5 ppm: 1.0 0 ppm: 0.26 (0.03 to 2.01)	p-trend (among exposed py only): >0.50 p-trend (among unexposed and exposed py): >0.50	Evaluation of risks over time suggests a possible link between formaldehyde exposure and lymphohematopoietic malignancies, particularly myeloid leukemia but also perhaps Hodgkin lymphoma and multiple myeloma. Observed patterns could be due to chance but are also consistent with a causal association within the relatively short induction – incubation periods characteristic of leukemogenesis. Furthe…	Intramural Research Program, Division of Cancer Epidemiology and Genetics , National Cancer Institute , National Institutes of Health .	A member of P. A. Stewart’s family does consulting work for one of the companies that participated in the study on issues unrelated to formaldehyde exposure.
25	Beane Freeman, L. E.,Blair, A.,Lubin, J. H.,Stewart, P. A.,Hayes, R. B.,Hoover, R. N.,Hauptmann, M. (2009). Mortality from lymphohematopoietic malignancies among workers in formaldehyde industries: the National Cancer Institute Cohort J Natl Cancer Inst, 101(10), 751-61	In this analysis, we extended the mortality follow-up [update of the National Cancer Institute worker cohort] by 10 years to further examine associations between formaldehyde exposure and mortality from lymphohematopoietic malignancies and the evolution of these associations over time	Cohort	--	NCI Formaldehyde cohort	10 industrial plants in the US	Occupational	Employees of industrial plants that were manufacturers of formaldehyde, formaldehyde resins, or molding compounds or were major users of formaldehyde resins or molding compounds, including molded plastic products, decorative laminates, photographic film, and plywood	25619	21260	4359	--	87.8% male	92.7% white	median age at start of employment: 26 yrs median age at end of employment: 69 yrs	NR	78.5% hourly workers	NR	median: 42 yrs (1930-2004) total: 998,106 person-years of follow-up	Described in prior analyses; JEM developed based on work histories; assumed zero exposure after 1980 due to lack of abstraction of work records	NR	Potential exposure to other manufacturing or industrial substances (see confounders)	duration of work as a chemist or lab tech (benzene), exposure to formaldehyde-containing particulates, exposure to antioxidants, asbestos, benzene, carbon black, dyes/pigments, hexamethylenetetramine, melamine, phenol, plasticizers, urea, and wood dust	TWA, Peak, Cumulative, Ever/Never	Myeloid leukemia (ICD-9 &ndash; 205; ICD-10 &ndash; C92)	Other	Average intensity:≥1.0 ppm 0.5-<1.0 ppm >0-<0.5 ppm 0 ppm	≥1.0 ppm: 11 0.5-<1.0 ppm: 9 >0-<0.5 ppm: 24 0 ppm: 4	RR (95% CI)	≥1.0 ppm: 1.61 (0.76 to 3.39 0.5-<1.0 ppm: 1.21 (0.56 to 2.62) >0-<0.5 ppm: 1.0 0 ppm: 0.70 (0.23 to 2.16)	p-trend (among exposed py only): 0.43 p-trend (among unexposed and exposed py): 0.40	Evaluation of risks over time suggests a possible link between formaldehyde exposure and lymphohematopoietic malignancies, particularly myeloid leukemia but also perhaps Hodgkin lymphoma and multiple myeloma. Observed patterns could be due to chance but are also consistent with a causal association within the relatively short induction – incubation periods characteristic of leukemogenesis. Furthe…	Intramural Research Program, Division of Cancer Epidemiology and Genetics , National Cancer Institute , National Institutes of Health .	A member of P. A. Stewart’s family does consulting work for one of the companies that participated in the study on issues unrelated to formaldehyde exposure.
25	Beane Freeman, L. E.,Blair, A.,Lubin, J. H.,Stewart, P. A.,Hayes, R. B.,Hoover, R. N.,Hauptmann, M. (2009). Mortality from lymphohematopoietic malignancies among workers in formaldehyde industries: the National Cancer Institute Cohort J Natl Cancer Inst, 101(10), 751-61	In this analysis, we extended the mortality follow-up [update of the National Cancer Institute worker cohort] by 10 years to further examine associations between formaldehyde exposure and mortality from lymphohematopoietic malignancies and the evolution of these associations over time	Cohort	--	NCI Formaldehyde cohort	10 industrial plants in the US	Occupational	Employees of industrial plants that were manufacturers of formaldehyde, formaldehyde resins, or molding compounds or were major users of formaldehyde resins or molding compounds, including molded plastic products, decorative laminates, photographic film, and plywood	25619	21260	4359	--	87.8% male	92.7% white	median age at start of employment: 26 yrs median age at end of employment: 69 yrs	NR	78.5% hourly workers	NR	median: 42 yrs (1930-2004) total: 998,106 person-years of follow-up	Described in prior analyses; JEM developed based on work histories; assumed zero exposure after 1980 due to lack of abstraction of work records	NR	Potential exposure to other manufacturing or industrial substances (see confounders)	duration of work as a chemist or lab tech (benzene), exposure to formaldehyde-containing particulates, exposure to antioxidants, asbestos, benzene, carbon black, dyes/pigments, hexamethylenetetramine, melamine, phenol, plasticizers, urea, and wood dust	TWA, Peak, Cumulative, Ever/Never	Hodgkin lymphoma (ICD-9 &ndash; 201; ICD-10 &ndash; C81)	Cumulative	≥5.5 ppm-year 1.5-<5.5 ppm-year >0-<1.5 ppm-year 0 ppm-year	≥5.5 ppm-year: 4 1.5-<5.5 ppm-year: 7 >0-<1.5 ppm-year: 14 0 ppm-year: 2	RR (95% CI)	≥5.5 ppm-year: 1.30 (0.40 to 4.19) 1.5-<5.5 ppm-year: 1.71 (0.66 to 4.38) >0-<1.5 ppm-year: 1.0 0 ppm-year: 0.42 (0.09 to 2.05)	p-trend (among exposed py only): 0.08 p-trend (among unexposed and exposed py): 0.06	Evaluation of risks over time suggests a possible link between formaldehyde exposure and lymphohematopoietic malignancies, particularly myeloid leukemia but also perhaps Hodgkin lymphoma and multiple myeloma. Observed patterns could be due to chance but are also consistent with a causal association within the relatively short induction – incubation periods characteristic of leukemogenesis. Furthe…	Intramural Research Program, Division of Cancer Epidemiology and Genetics , National Cancer Institute , National Institutes of Health .	A member of P. A. Stewart’s family does consulting work for one of the companies that participated in the study on issues unrelated to formaldehyde exposure.
25	Beane Freeman, L. E.,Blair, A.,Lubin, J. H.,Stewart, P. A.,Hayes, R. B.,Hoover, R. N.,Hauptmann, M. (2009). Mortality from lymphohematopoietic malignancies among workers in formaldehyde industries: the National Cancer Institute Cohort J Natl Cancer Inst, 101(10), 751-61	In this analysis, we extended the mortality follow-up [update of the National Cancer Institute worker cohort] by 10 years to further examine associations between formaldehyde exposure and mortality from lymphohematopoietic malignancies and the evolution of these associations over time	Cohort	--	NCI Formaldehyde cohort	10 industrial plants in the US	Occupational	Employees of industrial plants that were manufacturers of formaldehyde, formaldehyde resins, or molding compounds or were major users of formaldehyde resins or molding compounds, including molded plastic products, decorative laminates, photographic film, and plywood	25619	21260	4359	--	87.8% male	92.7% white	median age at start of employment: 26 yrs median age at end of employment: 69 yrs	NR	78.5% hourly workers	NR	median: 42 yrs (1930-2004) total: 998,106 person-years of follow-up	Described in prior analyses; JEM developed based on work histories; assumed zero exposure after 1980 due to lack of abstraction of work records	NR	Potential exposure to other manufacturing or industrial substances (see confounders)	duration of work as a chemist or lab tech (benzene), exposure to formaldehyde-containing particulates, exposure to antioxidants, asbestos, benzene, carbon black, dyes/pigments, hexamethylenetetramine, melamine, phenol, plasticizers, urea, and wood dust	TWA, Peak, Cumulative, Ever/Never	Multiple myeloma (ICD-9 &ndash; 203; ICD-10 &ndash; C90)	Cumulative	≥5.5 ppm-year 1.5-<5.5 ppm-year >0-<1.5 ppm-year 0 ppm-year	≥5.5 ppm-year: 15 1.5-<5.5 ppm-year: 5 >0-<1.5 ppm-year: 28 0 ppm-year: 11	RR (95% CI)	≥5.5 ppm-year: 1.28 (0.67 to 2.44 1.5-<5.5 ppm-year: 0.46 (0.18 to 1.20) >0-<1.5 ppm-year: 1.0 0 ppm-year: 1.79 (0.83 to 3.89)	p-trend (among exposed py only): >0.5 p-trend (among unexposed and exposed py): >0.5	Evaluation of risks over time suggests a possible link between formaldehyde exposure and lymphohematopoietic malignancies, particularly myeloid leukemia but also perhaps Hodgkin lymphoma and multiple myeloma. Observed patterns could be due to chance but are also consistent with a causal association within the relatively short induction – incubation periods characteristic of leukemogenesis. Furthe…	Intramural Research Program, Division of Cancer Epidemiology and Genetics , National Cancer Institute , National Institutes of Health .	A member of P. A. Stewart’s family does consulting work for one of the companies that participated in the study on issues unrelated to formaldehyde exposure.
25	Beane Freeman, L. E.,Blair, A.,Lubin, J. H.,Stewart, P. A.,Hayes, R. B.,Hoover, R. N.,Hauptmann, M. (2009). Mortality from lymphohematopoietic malignancies among workers in formaldehyde industries: the National Cancer Institute Cohort J Natl Cancer Inst, 101(10), 751-61	In this analysis, we extended the mortality follow-up [update of the National Cancer Institute worker cohort] by 10 years to further examine associations between formaldehyde exposure and mortality from lymphohematopoietic malignancies and the evolution of these associations over time	Cohort	--	NCI Formaldehyde cohort	10 industrial plants in the US	Occupational	Employees of industrial plants that were manufacturers of formaldehyde, formaldehyde resins, or molding compounds or were major users of formaldehyde resins or molding compounds, including molded plastic products, decorative laminates, photographic film, and plywood	25619	21260	4359	--	87.8% male	92.7% white	median age at start of employment: 26 yrs median age at end of employment: 69 yrs	NR	78.5% hourly workers	NR	median: 42 yrs (1930-2004) total: 998,106 person-years of follow-up	Described in prior analyses; JEM developed based on work histories; assumed zero exposure after 1980 due to lack of abstraction of work records	NR	Potential exposure to other manufacturing or industrial substances (see confounders)	duration of work as a chemist or lab tech (benzene), exposure to formaldehyde-containing particulates, exposure to antioxidants, asbestos, benzene, carbon black, dyes/pigments, hexamethylenetetramine, melamine, phenol, plasticizers, urea, and wood dust	TWA, Peak, Cumulative, Ever/Never	Lymphoid leukemia (ICD-9 &ndash; 204; ICD-10 &ndash; C91)	Cumulative	≥5.5 ppm-year 1.5-<5.5 ppm-year >0-<1.5 ppm-year 0 ppm-year	≥5.5 ppm-year: 10 1.5-<5.5 ppm-year: 5 >0-<1.5 ppm-year: 21 0 ppm-year: 1	RR (95% CI)	≥5.5 ppm-year: 1.02 (0.47 to 2.21) 1.5-<5.5 ppm-year: 0.57 (0.21-1.54) >0-<1.5 ppm-year: 1.0 0 ppm-year: 0.24 (0.03-1.88)	p-trend (among exposed py only): 0.46 p-trend (among unexposed and exposed py): 0.41	Evaluation of risks over time suggests a possible link between formaldehyde exposure and lymphohematopoietic malignancies, particularly myeloid leukemia but also perhaps Hodgkin lymphoma and multiple myeloma. Observed patterns could be due to chance but are also consistent with a causal association within the relatively short induction – incubation periods characteristic of leukemogenesis. Furthe…	Intramural Research Program, Division of Cancer Epidemiology and Genetics , National Cancer Institute , National Institutes of Health .	A member of P. A. Stewart’s family does consulting work for one of the companies that participated in the study on issues unrelated to formaldehyde exposure.
25	Beane Freeman, L. E.,Blair, A.,Lubin, J. H.,Stewart, P. A.,Hayes, R. B.,Hoover, R. N.,Hauptmann, M. (2009). Mortality from lymphohematopoietic malignancies among workers in formaldehyde industries: the National Cancer Institute Cohort J Natl Cancer Inst, 101(10), 751-61	In this analysis, we extended the mortality follow-up [update of the National Cancer Institute worker cohort] by 10 years to further examine associations between formaldehyde exposure and mortality from lymphohematopoietic malignancies and the evolution of these associations over time	Cohort	--	NCI Formaldehyde cohort	10 industrial plants in the US	Occupational	Employees of industrial plants that were manufacturers of formaldehyde, formaldehyde resins, or molding compounds or were major users of formaldehyde resins or molding compounds, including molded plastic products, decorative laminates, photographic film, and plywood	25619	21260	4359	--	87.8% male	92.7% white	median age at start of employment: 26 yrs median age at end of employment: 69 yrs	NR	78.5% hourly workers	NR	median: 42 yrs (1930-2004) total: 998,106 person-years of follow-up	Described in prior analyses; JEM developed based on work histories; assumed zero exposure after 1980 due to lack of abstraction of work records	NR	Potential exposure to other manufacturing or industrial substances (see confounders)	duration of work as a chemist or lab tech (benzene), exposure to formaldehyde-containing particulates, exposure to antioxidants, asbestos, benzene, carbon black, dyes/pigments, hexamethylenetetramine, melamine, phenol, plasticizers, urea, and wood dust	TWA, Peak, Cumulative, Ever/Never	Myeloid leukemia (ICD-9 &ndash; 205; ICD-10 &ndash; C92)	Cumulative	≥5.5 ppm-year 1.5-<5.5 ppm-year >0-<1.5 ppm-year 0 ppm-year	≥5.5 ppm-year: 10 1.5-<5.5 ppm-year: 8 >0-<1.5 ppm-year: 26 0 ppm-year: 4	RR (95% CI)	≥5.5 ppm-year: 1.02 (0.48 to 2.16)) 1.5-<5.5 ppm-year: 0.82 (0.36 to 1.83)>0-<1.5 ppm-year: 1.0 0 ppm-year: 0.61 (0.20 to 1.91)	p-trend (among exposed py only): >0.50 p-trend (among unexposed and exposed py): 0.44	Evaluation of risks over time suggests a possible link between formaldehyde exposure and lymphohematopoietic malignancies, particularly myeloid leukemia but also perhaps Hodgkin lymphoma and multiple myeloma. Observed patterns could be due to chance but are also consistent with a causal association within the relatively short induction – incubation periods characteristic of leukemogenesis. Furthe…	Intramural Research Program, Division of Cancer Epidemiology and Genetics , National Cancer Institute , National Institutes of Health .	A member of P. A. Stewart’s family does consulting work for one of the companies that participated in the study on issues unrelated to formaldehyde exposure.
26	Hauptmann, M.,Stewart, P. A.,Lubin, J. H.,Beane Freeman, L. E.,Hornung, R. W.,Herrick, R. F.,Hoover, R. N.,Fraumeni, J. F., Jr.,Blair, A.,Hayes, R. B. (2009). Mortality from lymphohematopoietic malignancies and brain cancer among embalmers exposed to formaldehyde J Natl Cancer Inst, 101(24), 1696-708	To follow-up leads from mortality surveys, we investigated the relationships of lifetime work histories, work practices, and predicted formaldehyde exposure levels in the funeral industry to risk for leukemia, other lymphohematopoietic malignancies, and brain cancer.	Other	case – control study in a cohort	US funeral industry	US	Occupational	Inactive or deceased funeral directors and embalmers who passed between 1960-1986.	485	220	265	--	Male: 92% control; 95% case	White: 89% control: 90% case	Most began work in a funeral home before 1950 at age 28 or younger, and many had worked to beyond age 65.	Tobacco use: 78% control; 80% case	Of 256 controls, 21% of controls (n=55) did not perform embalmings. Compared to those who embalmed, these 55 were more often women (16/29%), older at death, and less frequent smokers, less often attended mortuary school, starting working later, and were older when they last worked. Of 220 cases, 32 never embalmed (including 18/99 with LHP tumors of lymphoid origin, 4/48 with LHP tumors of non-lym…	NR	Interviews of next of kin were conducted during 1990-1992. There was 19,104 person-years between the start of the first and end of the last reported job.	linked the questionnaire responses to measurement data from an exposure-assessment experiment carried out at the Cincinnati College of Mortuary Sciences, as described previously	From at least 28 years old to 65 years old. Predictive modeling was used for each subject, job and year specific formaldehyde exposure estimates. ORs calculated for never/ever embalming; years of working in embalming; number of embalmings; ppm-h FA exposure; average ppm while embalming; TWA-8 in ppm; peak FA in ppm	NR	Adjusted for calendar year of birth (1905 or before, 1906 – 1914, 1915 – 1923, or after 1923), age at death ( ≤56, 57 – 66, 67 – 74, or >74 years), sex, data source (NFDA, New York State Bureau of Funeral Direction, or California State Department of Health), and smoking status (ever or never).212	TWA, Peak, Cumulative, Ever/Never	Myeloid leukemia (ICD-9 &ndash; 205; ICD-10 &ndash; C92)	Cumulative	0 ppm; >0-4058 ppm; >4058-9253 ppm; >9253 ppm	0 ppm: 1; >0-4058 ppm: 9; >4058-9253 ppm: 10; >9253 ppm: 14	OR (95% CI)	0 ppm: 1.0 (Ref.) >0-4058 ppm: 10.2 (1.1 to 95.6) >4058-9253 ppm: 9.4 (1.0 to 85.7) >9253 ppm: 13.2 (1.5 to 115.4)	P for trend: 0.192 (0.966) Associations of embalming, compared with no embalming, and risk for myeloid leukemia.	Duration of embalming practice and related formaldehyde exposures in the funeral industry were associated with statistically significantly increased risk for mortality from myeloid leukemia. "Mortality from myeloid leukemia increased statistically significantly with increasing number of years of embalming ( P for trend = .020) and with increasing peak formaldehyde exposure ( P for trend = .036). …	Intramural Research Program of the National Cancer Institute , National Institutes of Health , Department of Health and Human Services.	NR
26	Hauptmann, M.,Stewart, P. A.,Lubin, J. H.,Beane Freeman, L. E.,Hornung, R. W.,Herrick, R. F.,Hoover, R. N.,Fraumeni, J. F., Jr.,Blair, A.,Hayes, R. B. (2009). Mortality from lymphohematopoietic malignancies and brain cancer among embalmers exposed to formaldehyde J Natl Cancer Inst, 101(24), 1696-708	To follow-up leads from mortality surveys, we investigated the relationships of lifetime work histories, work practices, and predicted formaldehyde exposure levels in the funeral industry to risk for leukemia, other lymphohematopoietic malignancies, and brain cancer.	Other	case – control study in a cohort	US funeral industry	US	Occupational	Inactive or deceased funeral directors and embalmers who passed between 1960-1986.	485	220	265	--	Male: 92% control; 95% case	White: 89% control: 90% case	Most began work in a funeral home before 1950 at age 28 or younger, and many had worked to beyond age 65.	Tobacco use: 78% control; 80% case	Of 256 controls, 21% of controls (n=55) did not perform embalmings. Compared to those who embalmed, these 55 were more often women (16/29%), older at death, and less frequent smokers, less often attended mortuary school, starting working later, and were older when they last worked. Of 220 cases, 32 never embalmed (including 18/99 with LHP tumors of lymphoid origin, 4/48 with LHP tumors of non-lym…	NR	Interviews of next of kin were conducted during 1990-1992. There was 19,104 person-years between the start of the first and end of the last reported job.	linked the questionnaire responses to measurement data from an exposure-assessment experiment carried out at the Cincinnati College of Mortuary Sciences, as described previously	From at least 28 years old to 65 years old. Predictive modeling was used for each subject, job and year specific formaldehyde exposure estimates. ORs calculated for never/ever embalming; years of working in embalming; number of embalmings; ppm-h FA exposure; average ppm while embalming; TWA-8 in ppm; peak FA in ppm	NR	Adjusted for calendar year of birth (1905 or before, 1906 – 1914, 1915 – 1923, or after 1923), age at death ( ≤56, 57 – 66, 67 – 74, or >74 years), sex, data source (NFDA, New York State Bureau of Funeral Direction, or California State Department of Health), and smoking status (ever or never).212	TWA, Peak, Cumulative, Ever/Never	Myeloid leukemia (ICD-9 &ndash; 205; ICD-10 &ndash; C92)	Other	Average Intensity: 0 ppm >0-1.4 ppm >1.4-1.9 ppm >1.9 ppm	0 ppm: 1 >0-1.4 ppm: 10 >1.4-1.9 ppm: 13 >1.9 ppm: 10	OR (95% CI)	0 ppm: 1.0 (Ref.); >0-1.4 ppm: 11.1 (1.2 to 106.3); >1.4-1.9 ppm: 14.8 (1.6 to 136.9); >1.9 ppm: 9.5 (1.1 to 86.0)	P for trend: 0.058 (-0.722) Associations of embalming, compared with no embalming, and risk for myeloid leukemia. (a negative sign notes a negative trend)	Duration of embalming practice and related formaldehyde exposures in the funeral industry were associated with statistically significantly increased risk for mortality from myeloid leukemia. "Mortality from myeloid leukemia increased statistically significantly with increasing number of years of embalming ( P for trend = .020) and with increasing peak formaldehyde exposure ( P for trend = .036). …	Intramural Research Program of the National Cancer Institute , National Institutes of Health , Department of Health and Human Services.	NR
26	Hauptmann, M.,Stewart, P. A.,Lubin, J. H.,Beane Freeman, L. E.,Hornung, R. W.,Herrick, R. F.,Hoover, R. N.,Fraumeni, J. F., Jr.,Blair, A.,Hayes, R. B. (2009). Mortality from lymphohematopoietic malignancies and brain cancer among embalmers exposed to formaldehyde J Natl Cancer Inst, 101(24), 1696-708	To follow-up leads from mortality surveys, we investigated the relationships of lifetime work histories, work practices, and predicted formaldehyde exposure levels in the funeral industry to risk for leukemia, other lymphohematopoietic malignancies, and brain cancer.	Other	case – control study in a cohort	US funeral industry	US	Occupational	Inactive or deceased funeral directors and embalmers who passed between 1960-1986.	485	220	265	--	Male: 92% control; 95% case	White: 89% control: 90% case	Most began work in a funeral home before 1950 at age 28 or younger, and many had worked to beyond age 65.	Tobacco use: 78% control; 80% case	Of 256 controls, 21% of controls (n=55) did not perform embalmings. Compared to those who embalmed, these 55 were more often women (16/29%), older at death, and less frequent smokers, less often attended mortuary school, starting working later, and were older when they last worked. Of 220 cases, 32 never embalmed (including 18/99 with LHP tumors of lymphoid origin, 4/48 with LHP tumors of non-lym…	NR	Interviews of next of kin were conducted during 1990-1992. There was 19,104 person-years between the start of the first and end of the last reported job.	linked the questionnaire responses to measurement data from an exposure-assessment experiment carried out at the Cincinnati College of Mortuary Sciences, as described previously	From at least 28 years old to 65 years old. Predictive modeling was used for each subject, job and year specific formaldehyde exposure estimates. ORs calculated for never/ever embalming; years of working in embalming; number of embalmings; ppm-h FA exposure; average ppm while embalming; TWA-8 in ppm; peak FA in ppm	NR	Adjusted for calendar year of birth (1905 or before, 1906 – 1914, 1915 – 1923, or after 1923), age at death ( ≤56, 57 – 66, 67 – 74, or >74 years), sex, data source (NFDA, New York State Bureau of Funeral Direction, or California State Department of Health), and smoking status (ever or never).212	TWA, Peak, Cumulative, Ever/Never	Myeloid leukemia (ICD-9 &ndash; 205; ICD-10 &ndash; C92)	TWA	0 ppm; >0-0.10 ppm; >0.10-0.18 ppm; >0.18 ppm	0 ppm: 1 >0-0.10 ppm: 8 >0.10-0.18 ppm: 13 >0.18 ppm: 12	OR (95% CI)	0 ppm: 1.0 (Ref.); >0-0.10 ppm: 8.4 (0.8 to 79.3); >0.10-0.18 ppm: 13.6 (1.5 to 125.8); >0.18 ppm: 12.0 (1.3 to 107.4)	P for trend: 0.396 ( – 0.642) Associations of embalming, compared with no embalming, and risk for myeloid leukemia. (a negative sign notes a negative trend)	Duration of embalming practice and related formaldehyde exposures in the funeral industry were associated with statistically significantly increased risk for mortality from myeloid leukemia. "Mortality from myeloid leukemia increased statistically significantly with increasing number of years of embalming ( P for trend = .020) and with increasing peak formaldehyde exposure ( P for trend = .036). …	Intramural Research Program of the National Cancer Institute , National Institutes of Health , Department of Health and Human Services.	NR
26	Hauptmann, M.,Stewart, P. A.,Lubin, J. H.,Beane Freeman, L. E.,Hornung, R. W.,Herrick, R. F.,Hoover, R. N.,Fraumeni, J. F., Jr.,Blair, A.,Hayes, R. B. (2009). Mortality from lymphohematopoietic malignancies and brain cancer among embalmers exposed to formaldehyde J Natl Cancer Inst, 101(24), 1696-708	To follow-up leads from mortality surveys, we investigated the relationships of lifetime work histories, work practices, and predicted formaldehyde exposure levels in the funeral industry to risk for leukemia, other lymphohematopoietic malignancies, and brain cancer.	Other	case – control study in a cohort	US funeral industry	US	Occupational	Inactive or deceased funeral directors and embalmers who passed between 1960-1986.	485	220	265	--	Male: 92% control; 95% case	White: 89% control: 90% case	Most began work in a funeral home before 1950 at age 28 or younger, and many had worked to beyond age 65.	Tobacco use: 78% control; 80% case	Of 256 controls, 21% of controls (n=55) did not perform embalmings. Compared to those who embalmed, these 55 were more often women (16/29%), older at death, and less frequent smokers, less often attended mortuary school, starting working later, and were older when they last worked. Of 220 cases, 32 never embalmed (including 18/99 with LHP tumors of lymphoid origin, 4/48 with LHP tumors of non-lym…	NR	Interviews of next of kin were conducted during 1990-1992. There was 19,104 person-years between the start of the first and end of the last reported job.	linked the questionnaire responses to measurement data from an exposure-assessment experiment carried out at the Cincinnati College of Mortuary Sciences, as described previously	From at least 28 years old to 65 years old. Predictive modeling was used for each subject, job and year specific formaldehyde exposure estimates. ORs calculated for never/ever embalming; years of working in embalming; number of embalmings; ppm-h FA exposure; average ppm while embalming; TWA-8 in ppm; peak FA in ppm	NR	Adjusted for calendar year of birth (1905 or before, 1906 – 1914, 1915 – 1923, or after 1923), age at death ( ≤56, 57 – 66, 67 – 74, or >74 years), sex, data source (NFDA, New York State Bureau of Funeral Direction, or California State Department of Health), and smoking status (ever or never).212	TWA, Peak, Cumulative, Ever/Never	Myeloid leukemia (ICD-9 &ndash; 205; ICD-10 &ndash; C92)	Peak	0 ppm; >0-7.0 ppm; >7.0-9.3 ppm; >9.3 ppm	0 ppm: 1 >0-7.0 ppm: 12 >7.0-9.3 ppm: 9 >9.3 ppm: 12	OR (95% CI)	0 ppm: 1.0 (Ref.); >0-7.0 ppm: 15.2 (1.6 to 141.6); >7.0-9.3 ppm: 8.0 (0.9 to 74.0); >9.3 ppm: 13.0 (1.4 to 116.9)	P for trend: 0.036 ( –0.778) Associations of embalming, compared with no embalming, and risk for myeloid leukemia. (a negative sign notes a negative trend)	Duration of embalming practice and related formaldehyde exposures in the funeral industry were associated with statistically significantly increased risk for mortality from myeloid leukemia. "Mortality from myeloid leukemia increased statistically significantly with increasing number of years of embalming ( P for trend = .020) and with increasing peak formaldehyde exposure ( P for trend = .036). …	Intramural Research Program of the National Cancer Institute , National Institutes of Health , Department of Health and Human Services.	NR
26	Hauptmann, M.,Stewart, P. A.,Lubin, J. H.,Beane Freeman, L. E.,Hornung, R. W.,Herrick, R. F.,Hoover, R. N.,Fraumeni, J. F., Jr.,Blair, A.,Hayes, R. B. (2009). Mortality from lymphohematopoietic malignancies and brain cancer among embalmers exposed to formaldehyde J Natl Cancer Inst, 101(24), 1696-708	To follow-up leads from mortality surveys, we investigated the relationships of lifetime work histories, work practices, and predicted formaldehyde exposure levels in the funeral industry to risk for leukemia, other lymphohematopoietic malignancies, and brain cancer.	Other	case – control study in a cohort	US funeral industry	US	Occupational	Inactive or deceased funeral directors and embalmers who passed between 1960-1986.	485	220	265	--	Male: 92% control; 95% case	White: 89% control: 90% case	Most began work in a funeral home before 1950 at age 28 or younger, and many had worked to beyond age 65.	Tobacco use: 78% control; 80% case	Of 256 controls, 21% of controls (n=55) did not perform embalmings. Compared to those who embalmed, these 55 were more often women (16/29%), older at death, and less frequent smokers, less often attended mortuary school, starting working later, and were older when they last worked. Of 220 cases, 32 never embalmed (including 18/99 with LHP tumors of lymphoid origin, 4/48 with LHP tumors of non-lym…	NR	Interviews of next of kin were conducted during 1990-1992. There was 19,104 person-years between the start of the first and end of the last reported job.	linked the questionnaire responses to measurement data from an exposure-assessment experiment carried out at the Cincinnati College of Mortuary Sciences, as described previously	From at least 28 years old to 65 years old. Predictive modeling was used for each subject, job and year specific formaldehyde exposure estimates. ORs calculated for never/ever embalming; years of working in embalming; number of embalmings; ppm-h FA exposure; average ppm while embalming; TWA-8 in ppm; peak FA in ppm	NR	Adjusted for calendar year of birth (1905 or before, 1906 – 1914, 1915 – 1923, or after 1923), age at death ( ≤56, 57 – 66, 67 – 74, or >74 years), sex, data source (NFDA, New York State Bureau of Funeral Direction, or California State Department of Health), and smoking status (ever or never).212	TWA, Peak, Cumulative, Ever/Never	Myeloid leukemia (ICD-9 &ndash; 205; ICD-10 &ndash; C92)	Ever/Never	--	Never: 1; Ever: 33	OR (95% CI)	Never: 1.0 (Ref.) Ever: 11.2 (1.3 to 95.6)	P trend was not stated. Associations of embalming, compared with no embalming, and risk for myeloid leukemia.	Duration of embalming practice and related formaldehyde exposures in the funeral industry were associated with statistically significantly increased risk for mortality from myeloid leukemia. "Mortality from myeloid leukemia increased statistically significantly with increasing number of years of embalming ( P for trend = .020) and with increasing peak formaldehyde exposure ( P for trend = .036). …	Intramural Research Program of the National Cancer Institute , National Institutes of Health , Department of Health and Human Services.	NR
26	Hauptmann, M.,Stewart, P. A.,Lubin, J. H.,Beane Freeman, L. E.,Hornung, R. W.,Herrick, R. F.,Hoover, R. N.,Fraumeni, J. F., Jr.,Blair, A.,Hayes, R. B. (2009). Mortality from lymphohematopoietic malignancies and brain cancer among embalmers exposed to formaldehyde J Natl Cancer Inst, 101(24), 1696-708	To follow-up leads from mortality surveys, we investigated the relationships of lifetime work histories, work practices, and predicted formaldehyde exposure levels in the funeral industry to risk for leukemia, other lymphohematopoietic malignancies, and brain cancer.	Other	case – control study in a cohort	US funeral industry	US	Occupational	Inactive or deceased funeral directors and embalmers who passed between 1960-1986.	485	220	265	--	Male: 92% control; 95% case	White: 89% control: 90% case	Most began work in a funeral home before 1950 at age 28 or younger, and many had worked to beyond age 65.	Tobacco use: 78% control; 80% case	Of 256 controls, 21% of controls (n=55) did not perform embalmings. Compared to those who embalmed, these 55 were more often women (16/29%), older at death, and less frequent smokers, less often attended mortuary school, starting working later, and were older when they last worked. Of 220 cases, 32 never embalmed (including 18/99 with LHP tumors of lymphoid origin, 4/48 with LHP tumors of non-lym…	NR	Interviews of next of kin were conducted during 1990-1992. There was 19,104 person-years between the start of the first and end of the last reported job.	linked the questionnaire responses to measurement data from an exposure-assessment experiment carried out at the Cincinnati College of Mortuary Sciences, as described previously	From at least 28 years old to 65 years old. Predictive modeling was used for each subject, job and year specific formaldehyde exposure estimates. ORs calculated for never/ever embalming; years of working in embalming; number of embalmings; ppm-h FA exposure; average ppm while embalming; TWA-8 in ppm; peak FA in ppm	NR	Adjusted for calendar year of birth (1905 or before, 1906 – 1914, 1915 – 1923, or after 1923), age at death ( ≤56, 57 – 66, 67 – 74, or >74 years), sex, data source (NFDA, New York State Bureau of Funeral Direction, or California State Department of Health), and smoking status (ever or never).212	TWA, Peak, Cumulative, Ever/Never	Myeloid leukemia (ICD-9 &ndash; 205; ICD-10 &ndash; C92)	Duration	Years of working in jobs with embalming 0 yrs; >0-20 yrs; >20-34 yrs; >34 yrs	0: 1; >0-20: 6; >20-34: 13; >34: 14	OR (95% CI)	0: 1.0 (Ref.) >0-20: 5.0 (0.5 to 51.6) >20-34: 12.9 (1.4 to 117.1) >34: 13.6 (1.6 to 119.7)	P for trend 0.020 (0.588). Associations of embalming, compared with no embalming, and risk for myeloid leukemia.	Duration of embalming practice and related formaldehyde exposures in the funeral industry were associated with statistically significantly increased risk for mortality from myeloid leukemia. "Mortality from myeloid leukemia increased statistically significantly with increasing number of years of embalming ( P for trend = .020) and with increasing peak formaldehyde exposure ( P for trend = .036). …	Intramural Research Program of the National Cancer Institute , National Institutes of Health , Department of Health and Human Services.	NR
26	Hauptmann, M.,Stewart, P. A.,Lubin, J. H.,Beane Freeman, L. E.,Hornung, R. W.,Herrick, R. F.,Hoover, R. N.,Fraumeni, J. F., Jr.,Blair, A.,Hayes, R. B. (2009). Mortality from lymphohematopoietic malignancies and brain cancer among embalmers exposed to formaldehyde J Natl Cancer Inst, 101(24), 1696-708	To follow-up leads from mortality surveys, we investigated the relationships of lifetime work histories, work practices, and predicted formaldehyde exposure levels in the funeral industry to risk for leukemia, other lymphohematopoietic malignancies, and brain cancer.	Other	case – control study in a cohort	US funeral industry	US	Occupational	Inactive or deceased funeral directors and embalmers who passed between 1960-1986.	485	220	265	--	Male: 92% control; 95% case	White: 89% control: 90% case	Most began work in a funeral home before 1950 at age 28 or younger, and many had worked to beyond age 65.	Tobacco use: 78% control; 80% case	Of 256 controls, 21% of controls (n=55) did not perform embalmings. Compared to those who embalmed, these 55 were more often women (16/29%), older at death, and less frequent smokers, less often attended mortuary school, starting working later, and were older when they last worked. Of 220 cases, 32 never embalmed (including 18/99 with LHP tumors of lymphoid origin, 4/48 with LHP tumors of non-lym…	NR	Interviews of next of kin were conducted during 1990-1992. There was 19,104 person-years between the start of the first and end of the last reported job.	linked the questionnaire responses to measurement data from an exposure-assessment experiment carried out at the Cincinnati College of Mortuary Sciences, as described previously	From at least 28 years old to 65 years old. Predictive modeling was used for each subject, job and year specific formaldehyde exposure estimates. ORs calculated for never/ever embalming; years of working in embalming; number of embalmings; ppm-h FA exposure; average ppm while embalming; TWA-8 in ppm; peak FA in ppm	NR	Adjusted for calendar year of birth (1905 or before, 1906 – 1914, 1915 – 1923, or after 1923), age at death ( ≤56, 57 – 66, 67 – 74, or >74 years), sex, data source (NFDA, New York State Bureau of Funeral Direction, or California State Department of Health), and smoking status (ever or never).212	TWA, Peak, Cumulative, Ever/Never	Myeloid leukemia (ICD-9 &ndash; 205; ICD-10 &ndash; C92)	Other	Number of embalmings: 0; >0-1422; >1422-3068; >3068	0: 1; >0-1422: 7; >1422-3068: 12; >3068: 14	OR (95% CI)	0: 1.0 (Ref.) >0-1422: 7.6 (0.8 to 73.5) >1422-3068: 12.7 (1.4 to 116.7) >3068: 12.7 (1.4 to 112.8)	P for trend 0.314 ( – 0.891). Associations of embalming, compared with no embalming, and risk for myeloid leukemia. (a negative sign notes a negative trend)	Duration of embalming practice and related formaldehyde exposures in the funeral industry were associated with statistically significantly increased risk for mortality from myeloid leukemia. "Mortality from myeloid leukemia increased statistically significantly with increasing number of years of embalming ( P for trend = .020) and with increasing peak formaldehyde exposure ( P for trend = .036). …	Intramural Research Program of the National Cancer Institute , National Institutes of Health , Department of Health and Human Services.	NR
26	Hauptmann, M.,Stewart, P. A.,Lubin, J. H.,Beane Freeman, L. E.,Hornung, R. W.,Herrick, R. F.,Hoover, R. N.,Fraumeni, J. F., Jr.,Blair, A.,Hayes, R. B. (2009). Mortality from lymphohematopoietic malignancies and brain cancer among embalmers exposed to formaldehyde J Natl Cancer Inst, 101(24), 1696-708	To follow-up leads from mortality surveys, we investigated the relationships of lifetime work histories, work practices, and predicted formaldehyde exposure levels in the funeral industry to risk for leukemia, other lymphohematopoietic malignancies, and brain cancer.	Other	case – control study in a cohort	US funeral industry	US	Occupational	Inactive or deceased funeral directors and embalmers who passed between 1960-1986.	485	220	265	--	Male: 92% control; 95% case	White: 89% control: 90% case	Most began work in a funeral home before 1950 at age 28 or younger, and many had worked to beyond age 65.	Tobacco use: 78% control; 80% case	Of 256 controls, 21% of controls (n=55) did not perform embalmings. Compared to those who embalmed, these 55 were more often women (16/29%), older at death, and less frequent smokers, less often attended mortuary school, starting working later, and were older when they last worked. Of 220 cases, 32 never embalmed (including 18/99 with LHP tumors of lymphoid origin, 4/48 with LHP tumors of non-lym…	NR	Interviews of next of kin were conducted during 1990-1992. There was 19,104 person-years between the start of the first and end of the last reported job.	linked the questionnaire responses to measurement data from an exposure-assessment experiment carried out at the Cincinnati College of Mortuary Sciences, as described previously	From at least 28 years old to 65 years old. Predictive modeling was used for each subject, job and year specific formaldehyde exposure estimates. ORs calculated for never/ever embalming; years of working in embalming; number of embalmings; ppm-h FA exposure; average ppm while embalming; TWA-8 in ppm; peak FA in ppm	NR	Adjusted for calendar year of birth (1905 or before, 1906 – 1914, 1915 – 1923, or after 1923), age at death ( ≤56, 57 – 66, 67 – 74, or >74 years), sex, data source (NFDA, New York State Bureau of Funeral Direction, or California State Department of Health), and smoking status (ever or never).212	TWA, Peak, Cumulative, Ever/Never	Myeloid leukemia (ICD-9 &ndash; 205; ICD-10 &ndash; C92)	Duration	Years of working in jobs with embalming ≤20; >20-34; >34	≤20: 2; >20-34: 13; >34: 14	OR (95% CI)	≤20: 0.5 (0.1 to 2.9)>20-34: 3.2 (1.0 to 10.1) >34: 3.9 (1.2 to 12.5)	P for trend 0.020 (0.588). Associations of embalming, compared with performing fewer than 500 embalmings, and risk for Myeloid leukemia. Reference OR of 1 for 5 cases for <500 embalmings.	Duration of embalming practice and related formaldehyde exposures in the funeral industry were associated with statistically significantly increased risk for mortality from myeloid leukemia. "Mortality from myeloid leukemia increased statistically significantly with increasing number of years of embalming ( P for trend = .020) and with increasing peak formaldehyde exposure ( P for trend = .036). …	Intramural Research Program of the National Cancer Institute , National Institutes of Health , Department of Health and Human Services.	NR
26	Hauptmann, M.,Stewart, P. A.,Lubin, J. H.,Beane Freeman, L. E.,Hornung, R. W.,Herrick, R. F.,Hoover, R. N.,Fraumeni, J. F., Jr.,Blair, A.,Hayes, R. B. (2009). Mortality from lymphohematopoietic malignancies and brain cancer among embalmers exposed to formaldehyde J Natl Cancer Inst, 101(24), 1696-708	To follow-up leads from mortality surveys, we investigated the relationships of lifetime work histories, work practices, and predicted formaldehyde exposure levels in the funeral industry to risk for leukemia, other lymphohematopoietic malignancies, and brain cancer.	Other	case – control study in a cohort	US funeral industry	US	Occupational	Inactive or deceased funeral directors and embalmers who passed between 1960-1986.	485	220	265	--	Male: 92% control; 95% case	White: 89% control: 90% case	Most began work in a funeral home before 1950 at age 28 or younger, and many had worked to beyond age 65.	Tobacco use: 78% control; 80% case	Of 256 controls, 21% of controls (n=55) did not perform embalmings. Compared to those who embalmed, these 55 were more often women (16/29%), older at death, and less frequent smokers, less often attended mortuary school, starting working later, and were older when they last worked. Of 220 cases, 32 never embalmed (including 18/99 with LHP tumors of lymphoid origin, 4/48 with LHP tumors of non-lym…	NR	Interviews of next of kin were conducted during 1990-1992. There was 19,104 person-years between the start of the first and end of the last reported job.	linked the questionnaire responses to measurement data from an exposure-assessment experiment carried out at the Cincinnati College of Mortuary Sciences, as described previously	From at least 28 years old to 65 years old. Predictive modeling was used for each subject, job and year specific formaldehyde exposure estimates. ORs calculated for never/ever embalming; years of working in embalming; number of embalmings; ppm-h FA exposure; average ppm while embalming; TWA-8 in ppm; peak FA in ppm	NR	Adjusted for calendar year of birth (1905 or before, 1906 – 1914, 1915 – 1923, or after 1923), age at death ( ≤56, 57 – 66, 67 – 74, or >74 years), sex, data source (NFDA, New York State Bureau of Funeral Direction, or California State Department of Health), and smoking status (ever or never).212	TWA, Peak, Cumulative, Ever/Never	Myeloid leukemia (ICD-9 &ndash; 205; ICD-10 &ndash; C92)	Duration	Years of working in jobs with embalming ≤20 >20-34 >34	≤20: 1>20-34: 8>34: 8	OR (95% CI)	≤20: 0.4 (0.04 to 4.9); >20-34: 2.9 (0.7 to 12.2); >34: 3.1 (0.7 to 13.7)	P for trend 0.063 (0.612). Associations of embalming, compared with performing fewer than 500 embalmings, and risk for Acute myeloid leukemia ICD - 8 205.0. Reference OR of 1 for 3 cases for <500 embalmings	Duration of embalming practice and related formaldehyde exposures in the funeral industry were associated with statistically significantly increased risk for mortality from myeloid leukemia. "Mortality from myeloid leukemia increased statistically significantly with increasing number of years of embalming ( P for trend = .020) and with increasing peak formaldehyde exposure ( P for trend = .036). …	Intramural Research Program of the National Cancer Institute , National Institutes of Health , Department of Health and Human Services.	NR
26	Hauptmann, M.,Stewart, P. A.,Lubin, J. H.,Beane Freeman, L. E.,Hornung, R. W.,Herrick, R. F.,Hoover, R. N.,Fraumeni, J. F., Jr.,Blair, A.,Hayes, R. B. (2009). Mortality from lymphohematopoietic malignancies and brain cancer among embalmers exposed to formaldehyde J Natl Cancer Inst, 101(24), 1696-708	To follow-up leads from mortality surveys, we investigated the relationships of lifetime work histories, work practices, and predicted formaldehyde exposure levels in the funeral industry to risk for leukemia, other lymphohematopoietic malignancies, and brain cancer.	Other	case – control study in a cohort	US funeral industry	US	Occupational	Inactive or deceased funeral directors and embalmers who passed between 1960-1986.	485	220	265	--	Male: 92% control; 95% case	White: 89% control: 90% case	Most began work in a funeral home before 1950 at age 28 or younger, and many had worked to beyond age 65.	Tobacco use: 78% control; 80% case	Of 256 controls, 21% of controls (n=55) did not perform embalmings. Compared to those who embalmed, these 55 were more often women (16/29%), older at death, and less frequent smokers, less often attended mortuary school, starting working later, and were older when they last worked. Of 220 cases, 32 never embalmed (including 18/99 with LHP tumors of lymphoid origin, 4/48 with LHP tumors of non-lym…	NR	Interviews of next of kin were conducted during 1990-1992. There was 19,104 person-years between the start of the first and end of the last reported job.	linked the questionnaire responses to measurement data from an exposure-assessment experiment carried out at the Cincinnati College of Mortuary Sciences, as described previously	From at least 28 years old to 65 years old. Predictive modeling was used for each subject, job and year specific formaldehyde exposure estimates. ORs calculated for never/ever embalming; years of working in embalming; number of embalmings; ppm-h FA exposure; average ppm while embalming; TWA-8 in ppm; peak FA in ppm	NR	Adjusted for calendar year of birth (1905 or before, 1906 – 1914, 1915 – 1923, or after 1923), age at death ( ≤56, 57 – 66, 67 – 74, or >74 years), sex, data source (NFDA, New York State Bureau of Funeral Direction, or California State Department of Health), and smoking status (ever or never).212	TWA, Peak, Cumulative, Ever/Never	Myeloid leukemia (ICD-9 &ndash; 205; ICD-10 &ndash; C92)	Other	Number of embalmings: ≥500-1422; >1422-3068; >3068	<500: 5; ≥500-1422: 3; >1422-3068: 12; >3068: 14	OR (95% CI)	<500: 1.0 (Ref.); 500: 1.2 (0.3–5.5)>1422-3068: 2.9 (0.9 to 9.1)>3068: 3.0 (1.0 to 9.2)	P for trend 0.314 (–0.891). Associations of embalming, compared with performing fewer than 500 embalmings, and risk for myeloid leukemia. Negative sign means a negative trend. Reference OR of 1 for 5 cases for <500 embalmings	Duration of embalming practice and related formaldehyde exposures in the funeral industry were associated with statistically significantly increased risk for mortality from myeloid leukemia. "Mortality from myeloid leukemia increased statistically significantly with increasing number of years of embalming ( P for trend = .020) and with increasing peak formaldehyde exposure ( P for trend = .036). …	Intramural Research Program of the National Cancer Institute , National Institutes of Health , Department of Health and Human Services.	NR
26	Hauptmann, M.,Stewart, P. A.,Lubin, J. H.,Beane Freeman, L. E.,Hornung, R. W.,Herrick, R. F.,Hoover, R. N.,Fraumeni, J. F., Jr.,Blair, A.,Hayes, R. B. (2009). Mortality from lymphohematopoietic malignancies and brain cancer among embalmers exposed to formaldehyde J Natl Cancer Inst, 101(24), 1696-708	To follow-up leads from mortality surveys, we investigated the relationships of lifetime work histories, work practices, and predicted formaldehyde exposure levels in the funeral industry to risk for leukemia, other lymphohematopoietic malignancies, and brain cancer.	Other	case – control study in a cohort	US funeral industry	US	Occupational	Inactive or deceased funeral directors and embalmers who passed between 1960-1986.	485	220	265	--	Male: 92% control; 95% case	White: 89% control: 90% case	Most began work in a funeral home before 1950 at age 28 or younger, and many had worked to beyond age 65.	Tobacco use: 78% control; 80% case	Of 256 controls, 21% of controls (n=55) did not perform embalmings. Compared to those who embalmed, these 55 were more often women (16/29%), older at death, and less frequent smokers, less often attended mortuary school, starting working later, and were older when they last worked. Of 220 cases, 32 never embalmed (including 18/99 with LHP tumors of lymphoid origin, 4/48 with LHP tumors of non-lym…	NR	Interviews of next of kin were conducted during 1990-1992. There was 19,104 person-years between the start of the first and end of the last reported job.	linked the questionnaire responses to measurement data from an exposure-assessment experiment carried out at the Cincinnati College of Mortuary Sciences, as described previously	From at least 28 years old to 65 years old. Predictive modeling was used for each subject, job and year specific formaldehyde exposure estimates. ORs calculated for never/ever embalming; years of working in embalming; number of embalmings; ppm-h FA exposure; average ppm while embalming; TWA-8 in ppm; peak FA in ppm	NR	Adjusted for calendar year of birth (1905 or before, 1906 – 1914, 1915 – 1923, or after 1923), age at death ( ≤56, 57 – 66, 67 – 74, or >74 years), sex, data source (NFDA, New York State Bureau of Funeral Direction, or California State Department of Health), and smoking status (ever or never).212	TWA, Peak, Cumulative, Ever/Never	Myeloid leukemia (ICD-9 &ndash; 205; ICD-10 &ndash; C92)	Other	Number of embalmings: <500; ≥500 >1422-3068 >3068	<500: 3; ≥500: 0; >1422-3068: 8; >3068: 9	OR (95% CI)	<500: 3 (Ref.); ≥500: 0 (0–1.8) >1422-3068: 2.9 (0.7 to 12.0) >3068: 2.9 (0.7 to 11.6)	P for trend 0.492 (0.698). Associations of embalming, compared with performing fewer than 500 embalmings, and risk for Acute myeloid leukemia ICD - 8 205.0 Reference OR of 1 for 3 cases for <500 embalmings	Duration of embalming practice and related formaldehyde exposures in the funeral industry were associated with statistically significantly increased risk for mortality from myeloid leukemia. "Mortality from myeloid leukemia increased statistically significantly with increasing number of years of embalming ( P for trend = .020) and with increasing peak formaldehyde exposure ( P for trend = .036). …	Intramural Research Program of the National Cancer Institute , National Institutes of Health , Department of Health and Human Services.	NR
26	Hauptmann, M.,Stewart, P. A.,Lubin, J. H.,Beane Freeman, L. E.,Hornung, R. W.,Herrick, R. F.,Hoover, R. N.,Fraumeni, J. F., Jr.,Blair, A.,Hayes, R. B. (2009). Mortality from lymphohematopoietic malignancies and brain cancer among embalmers exposed to formaldehyde J Natl Cancer Inst, 101(24), 1696-708	To follow-up leads from mortality surveys, we investigated the relationships of lifetime work histories, work practices, and predicted formaldehyde exposure levels in the funeral industry to risk for leukemia, other lymphohematopoietic malignancies, and brain cancer.	Other	case – control study in a cohort	US funeral industry	US	Occupational	Inactive or deceased funeral directors and embalmers who passed between 1960-1986.	485	220	265	--	Male: 92% control; 95% case	White: 89% control: 90% case	Most began work in a funeral home before 1950 at age 28 or younger, and many had worked to beyond age 65.	Tobacco use: 78% control; 80% case	Of 256 controls, 21% of controls (n=55) did not perform embalmings. Compared to those who embalmed, these 55 were more often women (16/29%), older at death, and less frequent smokers, less often attended mortuary school, starting working later, and were older when they last worked. Of 220 cases, 32 never embalmed (including 18/99 with LHP tumors of lymphoid origin, 4/48 with LHP tumors of non-lym…	NR	Interviews of next of kin were conducted during 1990-1992. There was 19,104 person-years between the start of the first and end of the last reported job.	linked the questionnaire responses to measurement data from an exposure-assessment experiment carried out at the Cincinnati College of Mortuary Sciences, as described previously	From at least 28 years old to 65 years old. Predictive modeling was used for each subject, job and year specific formaldehyde exposure estimates. ORs calculated for never/ever embalming; years of working in embalming; number of embalmings; ppm-h FA exposure; average ppm while embalming; TWA-8 in ppm; peak FA in ppm	NR	Adjusted for calendar year of birth (1905 or before, 1906 – 1914, 1915 – 1923, or after 1923), age at death ( ≤56, 57 – 66, 67 – 74, or >74 years), sex, data source (NFDA, New York State Bureau of Funeral Direction, or California State Department of Health), and smoking status (ever or never).212	TWA, Peak, Cumulative, Ever/Never	Myeloid leukemia (ICD-9 &ndash; 205; ICD-10 &ndash; C92)	Cumulative	≤4058 ppm-h; >4058-9253 ppm-h; >9253 ppm-h	≤4058 ppm-h: 5; >4058-9253 ppm-h: 10; >9253 ppm-h: 14	OR (95% CI)	≤ 4058 ppm-h: 2.1 (0.5 to 8.1); >4058-9253 ppm-h: 2.2 (0.7 to 7.1); >9253 ppm-h: 3.1 (1.0 to 9.6)	P for trend 0.192 (0.966). Associations of embalming, compared with performing fewer than 500 embalmings, and risk for myeloid leukemia. Reference OR of 1 for 5 cases for <500 embalmings	Duration of embalming practice and related formaldehyde exposures in the funeral industry were associated with statistically significantly increased risk for mortality from myeloid leukemia. "Mortality from myeloid leukemia increased statistically significantly with increasing number of years of embalming ( P for trend = .020) and with increasing peak formaldehyde exposure ( P for trend = .036). …	Intramural Research Program of the National Cancer Institute , National Institutes of Health , Department of Health and Human Services.	NR
26	Hauptmann, M.,Stewart, P. A.,Lubin, J. H.,Beane Freeman, L. E.,Hornung, R. W.,Herrick, R. F.,Hoover, R. N.,Fraumeni, J. F., Jr.,Blair, A.,Hayes, R. B. (2009). Mortality from lymphohematopoietic malignancies and brain cancer among embalmers exposed to formaldehyde J Natl Cancer Inst, 101(24), 1696-708	To follow-up leads from mortality surveys, we investigated the relationships of lifetime work histories, work practices, and predicted formaldehyde exposure levels in the funeral industry to risk for leukemia, other lymphohematopoietic malignancies, and brain cancer.	Other	case – control study in a cohort	US funeral industry	US	Occupational	Inactive or deceased funeral directors and embalmers who passed between 1960-1986.	485	220	265	--	Male: 92% control; 95% case	White: 89% control: 90% case	Most began work in a funeral home before 1950 at age 28 or younger, and many had worked to beyond age 65.	Tobacco use: 78% control; 80% case	Of 256 controls, 21% of controls (n=55) did not perform embalmings. Compared to those who embalmed, these 55 were more often women (16/29%), older at death, and less frequent smokers, less often attended mortuary school, starting working later, and were older when they last worked. Of 220 cases, 32 never embalmed (including 18/99 with LHP tumors of lymphoid origin, 4/48 with LHP tumors of non-lym…	NR	Interviews of next of kin were conducted during 1990-1992. There was 19,104 person-years between the start of the first and end of the last reported job.	linked the questionnaire responses to measurement data from an exposure-assessment experiment carried out at the Cincinnati College of Mortuary Sciences, as described previously	From at least 28 years old to 65 years old. Predictive modeling was used for each subject, job and year specific formaldehyde exposure estimates. ORs calculated for never/ever embalming; years of working in embalming; number of embalmings; ppm-h FA exposure; average ppm while embalming; TWA-8 in ppm; peak FA in ppm	NR	Adjusted for calendar year of birth (1905 or before, 1906 – 1914, 1915 – 1923, or after 1923), age at death ( ≤56, 57 – 66, 67 – 74, or >74 years), sex, data source (NFDA, New York State Bureau of Funeral Direction, or California State Department of Health), and smoking status (ever or never).212	TWA, Peak, Cumulative, Ever/Never	Myeloid leukemia (ICD-9 &ndash; 205; ICD-10 &ndash; C92)	Cumulative	≤4058 ppm >4058-9253 ppm >9253 ppm	≤4058 ppm: 2 >4058-9253 ppm: 6 >9253 ppm: 9	OR (95% CI)	≤4058 ppm: 1.3 (0.2 to 9.4) >4058-9253 ppm: 1.9 (0.4 to 8.2) >9253 ppm: 3.2 (0.8 to 13.1)	P for trend 0.284 (0.940). Associations of embalming, compared with performing fewer than 500 embalmings, and risk for Acute myeloid leukemia ICD - 8 205.0 Reference OR of 1 for 3 cases for <500 embalmings	Duration of embalming practice and related formaldehyde exposures in the funeral industry were associated with statistically significantly increased risk for mortality from myeloid leukemia. "Mortality from myeloid leukemia increased statistically significantly with increasing number of years of embalming ( P for trend = .020) and with increasing peak formaldehyde exposure ( P for trend = .036). …	Intramural Research Program of the National Cancer Institute , National Institutes of Health , Department of Health and Human Services.	NR
26	Hauptmann, M.,Stewart, P. A.,Lubin, J. H.,Beane Freeman, L. E.,Hornung, R. W.,Herrick, R. F.,Hoover, R. N.,Fraumeni, J. F., Jr.,Blair, A.,Hayes, R. B. (2009). Mortality from lymphohematopoietic malignancies and brain cancer among embalmers exposed to formaldehyde J Natl Cancer Inst, 101(24), 1696-708	To follow-up leads from mortality surveys, we investigated the relationships of lifetime work histories, work practices, and predicted formaldehyde exposure levels in the funeral industry to risk for leukemia, other lymphohematopoietic malignancies, and brain cancer.	Other	case – control study in a cohort	US funeral industry	US	Occupational	Inactive or deceased funeral directors and embalmers who passed between 1960-1986.	485	220	265	--	Male: 92% control; 95% case	White: 89% control: 90% case	Most began work in a funeral home before 1950 at age 28 or younger, and many had worked to beyond age 65.	Tobacco use: 78% control; 80% case	Of 256 controls, 21% of controls (n=55) did not perform embalmings. Compared to those who embalmed, these 55 were more often women (16/29%), older at death, and less frequent smokers, less often attended mortuary school, starting working later, and were older when they last worked. Of 220 cases, 32 never embalmed (including 18/99 with LHP tumors of lymphoid origin, 4/48 with LHP tumors of non-lym…	NR	Interviews of next of kin were conducted during 1990-1992. There was 19,104 person-years between the start of the first and end of the last reported job.	linked the questionnaire responses to measurement data from an exposure-assessment experiment carried out at the Cincinnati College of Mortuary Sciences, as described previously	From at least 28 years old to 65 years old. Predictive modeling was used for each subject, job and year specific formaldehyde exposure estimates. ORs calculated for never/ever embalming; years of working in embalming; number of embalmings; ppm-h FA exposure; average ppm while embalming; TWA-8 in ppm; peak FA in ppm	NR	Adjusted for calendar year of birth (1905 or before, 1906 – 1914, 1915 – 1923, or after 1923), age at death ( ≤56, 57 – 66, 67 – 74, or >74 years), sex, data source (NFDA, New York State Bureau of Funeral Direction, or California State Department of Health), and smoking status (ever or never).212	TWA, Peak, Cumulative, Ever/Never	Myeloid leukemia (ICD-9 &ndash; 205; ICD-10 &ndash; C92)	Other	Average intensity: ≤1.4 ppm; >1.4-1.9 ppm; >1.9 ppm	≤1.4 ppm: 10; >1.4-1.9 ppm: 10; >1.9 ppm: 9	OR (95% CI)	≤1.4 ppm: 2.6 (0.8 to 8.7); >1.4-1.9 ppm: 2.8 (0.8 to 9.1); >1.9 ppm: 2.3 (0.7 to 7.5)	P for trend 0.058 (–0.722). Associations of embalming, compared with performing fewer than 500 embalmings, and risk for myeloid leukemia. Negative sign means a negative trend. Reference OR of 1 for 5 cases for <500 embalmings	Duration of embalming practice and related formaldehyde exposures in the funeral industry were associated with statistically significantly increased risk for mortality from myeloid leukemia. "Mortality from myeloid leukemia increased statistically significantly with increasing number of years of embalming ( P for trend = .020) and with increasing peak formaldehyde exposure ( P for trend = .036). …	Intramural Research Program of the National Cancer Institute , National Institutes of Health , Department of Health and Human Services.	NR
26	Hauptmann, M.,Stewart, P. A.,Lubin, J. H.,Beane Freeman, L. E.,Hornung, R. W.,Herrick, R. F.,Hoover, R. N.,Fraumeni, J. F., Jr.,Blair, A.,Hayes, R. B. (2009). Mortality from lymphohematopoietic malignancies and brain cancer among embalmers exposed to formaldehyde J Natl Cancer Inst, 101(24), 1696-708	To follow-up leads from mortality surveys, we investigated the relationships of lifetime work histories, work practices, and predicted formaldehyde exposure levels in the funeral industry to risk for leukemia, other lymphohematopoietic malignancies, and brain cancer.	Other	case – control study in a cohort	US funeral industry	US	Occupational	Inactive or deceased funeral directors and embalmers who passed between 1960-1986.	485	220	265	--	Male: 92% control; 95% case	White: 89% control: 90% case	Most began work in a funeral home before 1950 at age 28 or younger, and many had worked to beyond age 65.	Tobacco use: 78% control; 80% case	Of 256 controls, 21% of controls (n=55) did not perform embalmings. Compared to those who embalmed, these 55 were more often women (16/29%), older at death, and less frequent smokers, less often attended mortuary school, starting working later, and were older when they last worked. Of 220 cases, 32 never embalmed (including 18/99 with LHP tumors of lymphoid origin, 4/48 with LHP tumors of non-lym…	NR	Interviews of next of kin were conducted during 1990-1992. There was 19,104 person-years between the start of the first and end of the last reported job.	linked the questionnaire responses to measurement data from an exposure-assessment experiment carried out at the Cincinnati College of Mortuary Sciences, as described previously	From at least 28 years old to 65 years old. Predictive modeling was used for each subject, job and year specific formaldehyde exposure estimates. ORs calculated for never/ever embalming; years of working in embalming; number of embalmings; ppm-h FA exposure; average ppm while embalming; TWA-8 in ppm; peak FA in ppm	NR	Adjusted for calendar year of birth (1905 or before, 1906 – 1914, 1915 – 1923, or after 1923), age at death ( ≤56, 57 – 66, 67 – 74, or >74 years), sex, data source (NFDA, New York State Bureau of Funeral Direction, or California State Department of Health), and smoking status (ever or never).212	TWA, Peak, Cumulative, Ever/Never	Myeloid leukemia (ICD-9 &ndash; 205; ICD-10 &ndash; C92)	Other	Average intensity: ≤1.4 ppm; >1.4-1.9 ppm; >1.9 ppm	≤1.4 ppm: 6 >1.4-1.9 ppm: 5 >1.9 ppm: 6	OR (95% CI)	≤1.4 ppm: 2.5 (0.6 to 10.9); >1.4-1.9 ppm: 2.0 (0.4 to 9.4); >1.9 ppm: 2.3 (0.5 to 10.3)	P for trend 0.068 (0.869). Associations of embalming, compared with performing fewer than 500 embalmings, and risk for Acute myeloid leukemia ICD - 8 205.0 Reference OR of 1 for 3 cases for <500 embalmings	Duration of embalming practice and related formaldehyde exposures in the funeral industry were associated with statistically significantly increased risk for mortality from myeloid leukemia. "Mortality from myeloid leukemia increased statistically significantly with increasing number of years of embalming ( P for trend = .020) and with increasing peak formaldehyde exposure ( P for trend = .036). …	Intramural Research Program of the National Cancer Institute , National Institutes of Health , Department of Health and Human Services.	NR
26	Hauptmann, M.,Stewart, P. A.,Lubin, J. H.,Beane Freeman, L. E.,Hornung, R. W.,Herrick, R. F.,Hoover, R. N.,Fraumeni, J. F., Jr.,Blair, A.,Hayes, R. B. (2009). Mortality from lymphohematopoietic malignancies and brain cancer among embalmers exposed to formaldehyde J Natl Cancer Inst, 101(24), 1696-708	To follow-up leads from mortality surveys, we investigated the relationships of lifetime work histories, work practices, and predicted formaldehyde exposure levels in the funeral industry to risk for leukemia, other lymphohematopoietic malignancies, and brain cancer.	Other	case – control study in a cohort	US funeral industry	US	Occupational	Inactive or deceased funeral directors and embalmers who passed between 1960-1986.	485	220	265	--	Male: 92% control; 95% case	White: 89% control: 90% case	Most began work in a funeral home before 1950 at age 28 or younger, and many had worked to beyond age 65.	Tobacco use: 78% control; 80% case	Of 256 controls, 21% of controls (n=55) did not perform embalmings. Compared to those who embalmed, these 55 were more often women (16/29%), older at death, and less frequent smokers, less often attended mortuary school, starting working later, and were older when they last worked. Of 220 cases, 32 never embalmed (including 18/99 with LHP tumors of lymphoid origin, 4/48 with LHP tumors of non-lym…	NR	Interviews of next of kin were conducted during 1990-1992. There was 19,104 person-years between the start of the first and end of the last reported job.	linked the questionnaire responses to measurement data from an exposure-assessment experiment carried out at the Cincinnati College of Mortuary Sciences, as described previously	From at least 28 years old to 65 years old. Predictive modeling was used for each subject, job and year specific formaldehyde exposure estimates. ORs calculated for never/ever embalming; years of working in embalming; number of embalmings; ppm-h FA exposure; average ppm while embalming; TWA-8 in ppm; peak FA in ppm	NR	Adjusted for calendar year of birth (1905 or before, 1906 – 1914, 1915 – 1923, or after 1923), age at death ( ≤56, 57 – 66, 67 – 74, or >74 years), sex, data source (NFDA, New York State Bureau of Funeral Direction, or California State Department of Health), and smoking status (ever or never).212	TWA, Peak, Cumulative, Ever/Never	Myeloid leukemia (ICD-9 &ndash; 205; ICD-10 &ndash; C92)	TWA	≤0.10 ppm; >0.10-0.18 ppm; >0.18 ppm	≤0.10 ppm: 8 >0.10-0.18 ppm: 10 >0.18 ppm: 11	OR (95% CI)	≤0.10 ppm: 2.4 (0.7 to 8.2); >0.10-0.18 ppm: 2.6 (0.8 to 8.7); >0.18 ppm: 2.6 (0.8 to 8.3)	P for trend 0.396 (–0.642). Associations of embalming, compared with performing fewer than 500 embalmings, and risk for myeloid leukemia. Negative sign means a negative trend. Reference OR of 1 for 5 cases for <500 embalmings	Duration of embalming practice and related formaldehyde exposures in the funeral industry were associated with statistically significantly increased risk for mortality from myeloid leukemia. "Mortality from myeloid leukemia increased statistically significantly with increasing number of years of embalming ( P for trend = .020) and with increasing peak formaldehyde exposure ( P for trend = .036). …	Intramural Research Program of the National Cancer Institute , National Institutes of Health , Department of Health and Human Services.	NR
26	Hauptmann, M.,Stewart, P. A.,Lubin, J. H.,Beane Freeman, L. E.,Hornung, R. W.,Herrick, R. F.,Hoover, R. N.,Fraumeni, J. F., Jr.,Blair, A.,Hayes, R. B. (2009). Mortality from lymphohematopoietic malignancies and brain cancer among embalmers exposed to formaldehyde J Natl Cancer Inst, 101(24), 1696-708	To follow-up leads from mortality surveys, we investigated the relationships of lifetime work histories, work practices, and predicted formaldehyde exposure levels in the funeral industry to risk for leukemia, other lymphohematopoietic malignancies, and brain cancer.	Other	case – control study in a cohort	US funeral industry	US	Occupational	Inactive or deceased funeral directors and embalmers who passed between 1960-1986.	485	220	265	--	Male: 92% control; 95% case	White: 89% control: 90% case	Most began work in a funeral home before 1950 at age 28 or younger, and many had worked to beyond age 65.	Tobacco use: 78% control; 80% case	Of 256 controls, 21% of controls (n=55) did not perform embalmings. Compared to those who embalmed, these 55 were more often women (16/29%), older at death, and less frequent smokers, less often attended mortuary school, starting working later, and were older when they last worked. Of 220 cases, 32 never embalmed (including 18/99 with LHP tumors of lymphoid origin, 4/48 with LHP tumors of non-lym…	NR	Interviews of next of kin were conducted during 1990-1992. There was 19,104 person-years between the start of the first and end of the last reported job.	linked the questionnaire responses to measurement data from an exposure-assessment experiment carried out at the Cincinnati College of Mortuary Sciences, as described previously	From at least 28 years old to 65 years old. Predictive modeling was used for each subject, job and year specific formaldehyde exposure estimates. ORs calculated for never/ever embalming; years of working in embalming; number of embalmings; ppm-h FA exposure; average ppm while embalming; TWA-8 in ppm; peak FA in ppm	NR	Adjusted for calendar year of birth (1905 or before, 1906 – 1914, 1915 – 1923, or after 1923), age at death ( ≤56, 57 – 66, 67 – 74, or >74 years), sex, data source (NFDA, New York State Bureau of Funeral Direction, or California State Department of Health), and smoking status (ever or never).212	TWA, Peak, Cumulative, Ever/Never	Myeloid leukemia (ICD-9 &ndash; 205; ICD-10 &ndash; C92)	TWA	≤0.10 ppm; >0.10-0.18 ppm; >0.18 ppm	≤0.10 ppm: 3 >0.10-0.18 ppm: 7 >0.18 ppm: 7	OR (95% CI)	≤0.10 ppm: 1.4 (0.3 to 7.8); >0.10-0.18 ppm: 2.6 (0.6 to 11.4); >0.18 ppm: 2.6 (0.6 to 11.3)	P for trend 0.441 (–0.672). Associations of embalming, compared with performing fewer than 500 embalmings, and risk for Acute myeloid leukemia ICD - 8 205.0. Negative sign means a negative trend. Reference OR of 1 for 3 cases for <500 embalmings	Duration of embalming practice and related formaldehyde exposures in the funeral industry were associated with statistically significantly increased risk for mortality from myeloid leukemia. "Mortality from myeloid leukemia increased statistically significantly with increasing number of years of embalming ( P for trend = .020) and with increasing peak formaldehyde exposure ( P for trend = .036). …	Intramural Research Program of the National Cancer Institute , National Institutes of Health , Department of Health and Human Services.	NR
26	Hauptmann, M.,Stewart, P. A.,Lubin, J. H.,Beane Freeman, L. E.,Hornung, R. W.,Herrick, R. F.,Hoover, R. N.,Fraumeni, J. F., Jr.,Blair, A.,Hayes, R. B. (2009). Mortality from lymphohematopoietic malignancies and brain cancer among embalmers exposed to formaldehyde J Natl Cancer Inst, 101(24), 1696-708	To follow-up leads from mortality surveys, we investigated the relationships of lifetime work histories, work practices, and predicted formaldehyde exposure levels in the funeral industry to risk for leukemia, other lymphohematopoietic malignancies, and brain cancer.	Other	case – control study in a cohort	US funeral industry	US	Occupational	Inactive or deceased funeral directors and embalmers who passed between 1960-1986.	485	220	265	--	Male: 92% control; 95% case	White: 89% control: 90% case	Most began work in a funeral home before 1950 at age 28 or younger, and many had worked to beyond age 65.	Tobacco use: 78% control; 80% case	Of 256 controls, 21% of controls (n=55) did not perform embalmings. Compared to those who embalmed, these 55 were more often women (16/29%), older at death, and less frequent smokers, less often attended mortuary school, starting working later, and were older when they last worked. Of 220 cases, 32 never embalmed (including 18/99 with LHP tumors of lymphoid origin, 4/48 with LHP tumors of non-lym…	NR	Interviews of next of kin were conducted during 1990-1992. There was 19,104 person-years between the start of the first and end of the last reported job.	linked the questionnaire responses to measurement data from an exposure-assessment experiment carried out at the Cincinnati College of Mortuary Sciences, as described previously	From at least 28 years old to 65 years old. Predictive modeling was used for each subject, job and year specific formaldehyde exposure estimates. ORs calculated for never/ever embalming; years of working in embalming; number of embalmings; ppm-h FA exposure; average ppm while embalming; TWA-8 in ppm; peak FA in ppm	NR	Adjusted for calendar year of birth (1905 or before, 1906 – 1914, 1915 – 1923, or after 1923), age at death ( ≤56, 57 – 66, 67 – 74, or >74 years), sex, data source (NFDA, New York State Bureau of Funeral Direction, or California State Department of Health), and smoking status (ever or never).212	TWA, Peak, Cumulative, Ever/Never	Myeloid leukemia (ICD-9 &ndash; 205; ICD-10 &ndash; C92)	Peak	≤7.0 ppm; >7.0-9.3 ppm; >9.3 ppm	≤7.0 ppm: 9 >7.0-9.3 ppm: 9 >9.3 ppm: 11	OR (95% CI)	≤7.0 ppm: 2.9 (0.9 to 9.8); >7.0-9.3 ppm: 2.0 (0.6 to 6.6); >9.3 ppm: 2.9 (0.9 to 9.5)	P for trend 0.036 (–0.778). Associations of embalming, compared with performing fewer than 500 embalmings, and risk for myeloid leukemia. Negative sign means a negative trend. Reference OR of 1 for 5 cases for <500 embalmings	Duration of embalming practice and related formaldehyde exposures in the funeral industry were associated with statistically significantly increased risk for mortality from myeloid leukemia. "Mortality from myeloid leukemia increased statistically significantly with increasing number of years of embalming ( P for trend = .020) and with increasing peak formaldehyde exposure ( P for trend = .036). …	Intramural Research Program of the National Cancer Institute , National Institutes of Health , Department of Health and Human Services.	NR
26	Hauptmann, M.,Stewart, P. A.,Lubin, J. H.,Beane Freeman, L. E.,Hornung, R. W.,Herrick, R. F.,Hoover, R. N.,Fraumeni, J. F., Jr.,Blair, A.,Hayes, R. B. (2009). Mortality from lymphohematopoietic malignancies and brain cancer among embalmers exposed to formaldehyde J Natl Cancer Inst, 101(24), 1696-708	To follow-up leads from mortality surveys, we investigated the relationships of lifetime work histories, work practices, and predicted formaldehyde exposure levels in the funeral industry to risk for leukemia, other lymphohematopoietic malignancies, and brain cancer.	Other	case – control study in a cohort	US funeral industry	US	Occupational	Inactive or deceased funeral directors and embalmers who passed between 1960-1986.	485	220	265	--	Male: 92% control; 95% case	White: 89% control: 90% case	Most began work in a funeral home before 1950 at age 28 or younger, and many had worked to beyond age 65.	Tobacco use: 78% control; 80% case	Of 256 controls, 21% of controls (n=55) did not perform embalmings. Compared to those who embalmed, these 55 were more often women (16/29%), older at death, and less frequent smokers, less often attended mortuary school, starting working later, and were older when they last worked. Of 220 cases, 32 never embalmed (including 18/99 with LHP tumors of lymphoid origin, 4/48 with LHP tumors of non-lym…	NR	Interviews of next of kin were conducted during 1990-1992. There was 19,104 person-years between the start of the first and end of the last reported job.	linked the questionnaire responses to measurement data from an exposure-assessment experiment carried out at the Cincinnati College of Mortuary Sciences, as described previously	From at least 28 years old to 65 years old. Predictive modeling was used for each subject, job and year specific formaldehyde exposure estimates. ORs calculated for never/ever embalming; years of working in embalming; number of embalmings; ppm-h FA exposure; average ppm while embalming; TWA-8 in ppm; peak FA in ppm	NR	Adjusted for calendar year of birth (1905 or before, 1906 – 1914, 1915 – 1923, or after 1923), age at death ( ≤56, 57 – 66, 67 – 74, or >74 years), sex, data source (NFDA, New York State Bureau of Funeral Direction, or California State Department of Health), and smoking status (ever or never).212	TWA, Peak, Cumulative, Ever/Never	Myeloid leukemia (ICD-9 &ndash; 205; ICD-10 &ndash; C92)	Peak	≤7.0 ppm; >7.0-9.3 ppm; >9.3 ppm	≤7.0 ppm: 4 >7.0-9.3 ppm: 5 >9.3 ppm: 7	OR (95% CI)	≤7.0 ppm: 1.8 (0.4 to 9.3); >7.0-9.3 ppm: 2.1 (0.5 to 9.2); >9.3 ppm: 2.9 (0.7 to 12.5)	P for trend 0.035 ( .636). Associations of embalming, compared with performing fewer than 500 embalmings, and risk for Acute myeloid leukemia ICD - 8 205.0. Reference OR of 1 for 3 cases for <500 embalmings	Duration of embalming practice and related formaldehyde exposures in the funeral industry were associated with statistically significantly increased risk for mortality from myeloid leukemia. "Mortality from myeloid leukemia increased statistically significantly with increasing number of years of embalming ( P for trend = .020) and with increasing peak formaldehyde exposure ( P for trend = .036). …	Intramural Research Program of the National Cancer Institute , National Institutes of Health , Department of Health and Human Services.	NR
27	Walrath, J.,Fraumeni, J. F., Jr. (1983). Mortality patterns among embalmers Int J Cancer, 31(4), 407-11	Proportionate mortality study comparing causes of death among embalmers with those of the general population to search for patterns that might be related to formaldehyde exposure	Cohort	--	Embalmers identified through the Bureau of Funeral Directing and Embalming in NY State Department of Health	NY, USA	Occupational	Embalmers licensed to practice in NY between 1902-1980 and died between 1925-1980	1263	assumed all	assumed none	death certificates requested for 1678 embalmers, but only 1263 (75.3%) received	male; women excluded (n = 10)	"white" and "non-white"; 42 men with unknown race excluded	NR; age-at-death reported (50% died before age 65)	NR	NR	NR - "95% of the embalmers whose year of last licensure was known died within one year of license termination"	NR; 1902-1980	Ever/Never	NR	exposure to embalming fluid (assumed formalin?), which contains other chemicals (tissue moisturizers, antiseptic solutions, dyes, deodorizers, "partly to offset the adverse reactions of formaldehyde"	NR	Ever/Never	Myeloid leukemia (ICD-9 &ndash; 205; ICD-10 &ndash; C92)	Ever/Never	--	6 (5 acute and 1 unspecified; 4.1 expected)	PMR	NR	PMR not calculated by authors	"The site-specific patterns of cancer mortality were not sufficient to implicate formaldehyde as a carcinogen"	NR	NR
27	Walrath, J.,Fraumeni, J. F., Jr. (1983). Mortality patterns among embalmers Int J Cancer, 31(4), 407-11	Proportionate mortality study comparing causes of death among embalmers with those of the general population to search for patterns that might be related to formaldehyde exposure	Cohort	--	Embalmers identified through the Bureau of Funeral Directing and Embalming in NY State Department of Health	NY, USA	Occupational	Embalmers licensed to practice in NY between 1902-1980 and died between 1925-1980	1263	assumed all	assumed none	death certificates requested for 1678 embalmers, but only 1263 (75.3%) received	male; women excluded (n = 10)	"white" and "non-white"; 42 men with unknown race excluded	NR; age-at-death reported (50% died before age 65)	NR	NR	NR - "95% of the embalmers whose year of last licensure was known died within one year of license termination"	NR; 1902-1980	Ever/Never	NR	exposure to embalming fluid (assumed formalin?), which contains other chemicals (tissue moisturizers, antiseptic solutions, dyes, deodorizers, "partly to offset the adverse reactions of formaldehyde"	NR	Ever/Never	Monocytic leukemia (ICD-9 &ndash; 206; ICD-10 &ndash; C93)	Ever/Never	--	1 (acute monocytic; 3 expected)	PMR	NR	PMR not reported by authors	"The site-specific patterns of cancer mortality were not sufficient to implicate formaldehyde as a carcinogen"	NR	NR
27	Walrath, J.,Fraumeni, J. F., Jr. (1983). Mortality patterns among embalmers Int J Cancer, 31(4), 407-11	Proportionate mortality study comparing causes of death among embalmers with those of the general population to search for patterns that might be related to formaldehyde exposure	Cohort	--	Embalmers identified through the Bureau of Funeral Directing and Embalming in NY State Department of Health	NY, USA	Occupational	Embalmers licensed to practice in NY between 1902-1980 and died between 1925-1980	1263	assumed all	assumed none	death certificates requested for 1678 embalmers, but only 1263 (75.3%) received	male; women excluded (n = 10)	"white" and "non-white"; 42 men with unknown race excluded	NR; age-at-death reported (50% died before age 65)	NR	NR	NR - "95% of the embalmers whose year of last licensure was known died within one year of license termination"	NR; 1902-1980	Ever/Never	NR	exposure to embalming fluid (assumed formalin?), which contains other chemicals (tissue moisturizers, antiseptic solutions, dyes, deodorizers, "partly to offset the adverse reactions of formaldehyde"	NR	Ever/Never	Hodgkin lymphoma (ICD-9 &ndash; 201; ICD-10 &ndash; C81)	Ever/Never	--	2 (2.3 expected)	PMR and PMCancerR	NR	Not calculated by authors; white male embalmers	"The site-specific patterns of cancer mortality were not sufficient to implicate formaldehyde as a carcinogen"	NR	NR
28	Walrath, J.,Fraumeni, J. F., Jr. (1984). Cancer and other causes of death among embalmers Cancer Res, 44(10), 4638-41	This proportionate mortality study compares the causes of death among embalmers in California with those of the general population. The mortality experience of this group is then compared with that of an earlier survey of embalmers from New York State (16), in a search for consistent patterns that might be related to formaldehyde exposure.	Cohort	--	Embalmers	California, USA	Occupational	Embalmers who were first licensed to practice in California from 1916 through 1978 and who were known to have died between 1925 and 1980. Information on NY embalmers was published in Walrath and Fraumeni (1983). [Note: The comparison of California to New York embalmers was only made for Leukemia 204-207 combined, Table 6.]	1007	1007	NR	Expected numbers of leukemia deathed by cell type were based on US white male mortality rates for white males for 1970-1975.	100% Males	100% White	Birth years ranged from 1847 through 1959, and the median age at death was 62.	NR	NR	NR	NR	Job category: Being licensed as embalmer	Measured as length of licensure as embalmer; NR for full cohort	"...the embalmers were exposed to embalming fluids containing not only formaldehyde but also coloring and modifying agents, anticoagulants, surfactants, deodorants, and vehicles (3)."	Expected numbers of death were calculated for age-, race-, and calendar year specific proportions of deaths for each cause among the US male population.	Ever/Never	Myeloid leukemia (ICD-9 &ndash; 205; ICD-10 &ndash; C92)	Ever/Never	--	6 obs/4.0 exp	PMR	NR	Of the 6 myeloid cancers, 4 were acute and 2 unspecified. PMR not calculated.	"Deaths from cancers of the brain, colon, and prostate and leukemia were significantly higher than expected. No increased mortality was seen for cancers of the respiratory tract, including the nasal passages, where an effect might be expected based on animal studies. A parallel mortality survey of embalmers from New York State showed similar findings, with excesses of brain tumors, leukemia, colo…	NR	NR
28	Walrath, J.,Fraumeni, J. F., Jr. (1984). Cancer and other causes of death among embalmers Cancer Res, 44(10), 4638-41	This proportionate mortality study compares the causes of death among embalmers in California with those of the general population. The mortality experience of this group is then compared with that of an earlier survey of embalmers from New York State (16), in a search for consistent patterns that might be related to formaldehyde exposure.	Cohort	--	Embalmers	California, USA	Occupational	Embalmers who were first licensed to practice in California from 1916 through 1978 and who were known to have died between 1925 and 1980. Information on NY embalmers was published in Walrath and Fraumeni (1983). [Note: The comparison of California to New York embalmers was only made for Leukemia 204-207 combined, Table 6.]	1007	1007	NR	Expected numbers of leukemia deathed by cell type were based on US white male mortality rates for white males for 1970-1975.	100% Males	100% White	Birth years ranged from 1847 through 1959, and the median age at death was 62.	NR	NR	NR	NR	Job category: Being licensed as embalmer	Measured as length of licensure as embalmer; NR for full cohort	"...the embalmers were exposed to embalming fluids containing not only formaldehyde but also coloring and modifying agents, anticoagulants, surfactants, deodorants, and vehicles (3)."	Expected numbers of death were calculated for age-, race-, and calendar year specific proportions of deaths for each cause among the US male population.	Ever/Never	Monocytic leukemia (ICD-9 &ndash; 206; ICD-10 &ndash; C93)	Ever/Never	--	2 obs/0.3 exp	PMR	NR	The 2 monocytic cases were acute. PMR not calculated	"Deaths from cancers of the brain, colon, and prostate and leukemia were significantly higher than expected. No increased mortality was seen for cancers of the respiratory tract, including the nasal passages, where an effect might be expected based on animal studies. A parallel mortality survey of embalmers from New York State showed similar findings, with excesses of brain tumors, leukemia, colo…	NR	NR
28	Walrath, J.,Fraumeni, J. F., Jr. (1984). Cancer and other causes of death among embalmers Cancer Res, 44(10), 4638-41	This proportionate mortality study compares the causes of death among embalmers in California with those of the general population. The mortality experience of this group is then compared with that of an earlier survey of embalmers from New York State (16), in a search for consistent patterns that might be related to formaldehyde exposure.	Cohort	--	Embalmers	California, USA	Occupational	Embalmers who were first licensed to practice in California from 1916 through 1978 and who were known to have died between 1925 and 1980. Information on NY embalmers was published in Walrath and Fraumeni (1983). [Note: The comparison of California to New York embalmers was only made for Leukemia 204-207 combined, Table 6.]	1007	1007	NR	Expected numbers of leukemia deathed by cell type were based on US white male mortality rates for white males for 1970-1975.	100% Males	100% White	Birth years ranged from 1847 through 1959, and the median age at death was 62.	NR	NR	NR	NR	Job category: Being licensed as embalmer	Measured as length of licensure as embalmer; NR for full cohort	"...the embalmers were exposed to embalming fluids containing not only formaldehyde but also coloring and modifying agents, anticoagulants, surfactants, deodorants, and vehicles (3)."	Expected numbers of death were calculated for age-, race-, and calendar year specific proportions of deaths for each cause among the US male population.	Ever/Never	Hodgkin lymphoma (ICD-9 &ndash; 201; ICD-10 &ndash; C81)	Ever/Never	--	0 obs/2.5 exp.	PMR	NR	PMR not calculated.	"Deaths from cancers of the brain, colon, and prostate and leukemia were significantly higher than expected. No increased mortality was seen for cancers of the respiratory tract, including the nasal passages, where an effect might be expected based on animal studies. A parallel mortality survey of embalmers from New York State showed similar findings, with excesses of brain tumors, leukemia, colo…	NR	NR
28	Walrath, J.,Fraumeni, J. F., Jr. (1984). Cancer and other causes of death among embalmers Cancer Res, 44(10), 4638-41	This proportionate mortality study compares the causes of death among embalmers in California with those of the general population. The mortality experience of this group is then compared with that of an earlier survey of embalmers from New York State (16), in a search for consistent patterns that might be related to formaldehyde exposure.	Cohort	--	Embalmers	California, USA	Occupational	Embalmers who were first licensed to practice in California from 1916 through 1978 and who were known to have died between 1925 and 1980. Information on NY embalmers was published in Walrath and Fraumeni (1983). [Note: The comparison of California to New York embalmers was only made for Leukemia 204-207 combined, Table 6.]	1007	1007	NR	Expected numbers of leukemia deathed by cell type were based on US white male mortality rates for white males for 1970-1975.	100% Males	100% White	Birth years ranged from 1847 through 1959, and the median age at death was 62.	NR	NR	NR	NR	Job category: Being licensed as embalmer	Measured as length of licensure as embalmer; NR for full cohort	"...the embalmers were exposed to embalming fluids containing not only formaldehyde but also coloring and modifying agents, anticoagulants, surfactants, deodorants, and vehicles (3)."	Expected numbers of death were calculated for age-, race-, and calendar year specific proportions of deaths for each cause among the US male population.	Ever/Never	Lymphoid leukemia (ICD-9 &ndash; 204; ICD-10 &ndash; C91)	Ever/Never	--	0 vs. 2.2 expected	PMR	Not calculated.	"lymphatic leukemia"	"Deaths from cancers of the brain, colon, and prostate and leukemia were significantly higher than expected. No increased mortality was seen for cancers of the respiratory tract, including the nasal passages, where an effect might be expected based on animal studies. A parallel mortality survey of embalmers from New York State showed similar findings, with excesses of brain tumors, leukemia, colo…	NR	NR
30	Stroup, N. E.,Blair, A.,Erikson, G. E. (1986). Brain cancer and other causes of death in anatomists J Natl Cancer Inst, 77(6), 1217-24	A retrospective cohort study of anatomists was conducted to assess whether anatomists have an increased risk of mortality from cancer, especially respiratory tract cancers.	Cohort	--	Members of the American Association of Anatomists	United States	Occupational	Anatomists	6775	2317	4458	--	Male (excluded 299 women)	Assumed white (99.5% of members who had died were listed as white))	NR (1912 is median year of birth)	NR	NR	Joined association between 1888-1969 and followed until death, time moved from US, or end of study (Dec-31 1979)	54 years/54,315 person-years for US referent group; assumed same for exposed)	NR - Assumed exposed based on information from association membership	Ever/Never [other cancers (lung and brain) assessed by year of joining association; duration of membership; speciality (gross anatomy, etc.)]	methyl alcohol; phenol; viruses and other biologic agents in human tissues; solvents (xylene, benzene, toluene, chlorinated hydrocarbons, dioxane); stains; osmium tetroxide	Age- and time-specific mortality rates calculated	Ever/Never	Hodgkin lymphoma (ICD-9 &ndash; 201; ICD-10 &ndash; C81)	Ever/Never	--	0	SMR	SMR=0.0 (95% CI 0.0-2.0)	1.9 expected, referent is US white males	"Mortality from myeloid leukemia appears to be elevated in anatomists. Of the 10 leukemia deaths, five were from myeloid leukemia; and the SMR for chronic myeloid leukemia was significantly elevated (SMR=8.8) in the 1969-79 period for which cell type-specific mortality rates were available. ... possible that, with five deaths, mortality from multiple myeloma was also elevated." "The incresed risk…	Supported by the Public Health Service (PHS) through the Epidemiology and Biostatistics Program of the National Cancer Institute (NCI), National Institutes of Health (NIH); by PHS training grant 132FS-07085 from the National Institute of Environmental Health Sciences, to the Department of Epidemiology and Public Health at Yale University; and by the Division of Biology and Medicine at Brown Unive…	NR
30	Stroup, N. E.,Blair, A.,Erikson, G. E. (1986). Brain cancer and other causes of death in anatomists J Natl Cancer Inst, 77(6), 1217-24	A retrospective cohort study of anatomists was conducted to assess whether anatomists have an increased risk of mortality from cancer, especially respiratory tract cancers.	Cohort	--	Members of the American Association of Anatomists	United States	Occupational	Anatomists	6775	2317	4458	--	Male (excluded 299 women)	Assumed white (99.5% of members who had died were listed as white))	NR (1912 is median year of birth)	NR	NR	Joined association between 1888-1969 and followed until death, time moved from US, or end of study (Dec-31 1979)	54 years/54,315 person-years for US referent group; assumed same for exposed)	NR - Assumed exposed based on information from association membership	Ever/Never [other cancers (lung and brain) assessed by year of joining association; duration of membership; speciality (gross anatomy, etc.)]	methyl alcohol; phenol; viruses and other biologic agents in human tissues; solvents (xylene, benzene, toluene, chlorinated hydrocarbons, dioxane); stains; osmium tetroxide	Age- and time-specific mortality rates calculated	Ever/Never	Myeloid leukemia (ICD-9 &ndash; 205; ICD-10 &ndash; C92)	Ever/Never	--	3 (chronic myeloid leukemia only)	SMR	8.8 (95% CI 1.8-25.5)	Cases provided for 1969-1979 period when cell types were available. 0.34 myeloid cases expected. Note that 5 deaths between 1925-1979 for myeloid leukemia (including chronic and acute); no SMR reported	"Mortality from myeloid leukemia appears to be elevated in anatomists. Of the 10 leukemia deaths, five were from myeloid leukemia; and the SMR for chronic myeloid leukemia was significantly elevated (SMR=8.8) in the 1969-79 period for which cell type-specific mortality rates were available. ... possible that, with five deaths, mortality from multiple myeloma was also elevated." "The incresed risk…	Supported by the Public Health Service (PHS) through the Epidemiology and Biostatistics Program of the National Cancer Institute (NCI), National Institutes of Health (NIH); by PHS training grant 132FS-07085 from the National Institute of Environmental Health Sciences, to the Department of Epidemiology and Public Health at Yale University; and by the Division of Biology and Medicine at Brown Unive…	NR
31	Hayes, R. B.,Blair, A.,Stewart, P. A.,Herrick, R. F.,Mahar, H. (1990). Mortality of U.S. embalmers and funeral directors Am J Ind Med, 18(6), 641-52	To further elaborate on cancer excesses among professional workers exposed to formaldehyde we have assembled a large series of deceased embalmers and funeral directors from multiple sources throughout the US which will allow examination of the risk for specific cell types of leukemia and other lymphatic and hematopoietic system malignancies and allow assessment of potential subgroups at risk	Other	PMR - rather than CS	U.S. embalmers and funeral directors	U.S.	Occupational	Subjects who had died between 1975 and 1985 and who had worked in funeral services	4046	--	--	--	Male	89% white, 11% non-white	NR	NR	NR	NR	NR	NR [OR Various occupational sources of information for funeral directors/embalmers]	NR	phenol, methyl alcohol, glutaraldehyde, and biologic materials, and in the past were exposed to mercury, arsenic, and zinc. In embalming, exposure to radiation from corpses having radiation implants may occur.	NR	Ever/Never	Hodgkin lymphoma (ICD-9 &ndash; 201; ICD-10 &ndash; C81)	Ever/Never	--	4046	PMR (95% CI)	72 (15-210)	Total group, 3 cases	Excesses of malignancies of the lymphatic and hematopoietic systems could not be directly related to job held in the funeral industry. Further case-control studies are planned to rule out the possibility that the observed associations are artifactual, by assessing the association between specific work practices and disease risk.	NR	NR
31	Hayes, R. B.,Blair, A.,Stewart, P. A.,Herrick, R. F.,Mahar, H. (1990). Mortality of U.S. embalmers and funeral directors Am J Ind Med, 18(6), 641-52	To further elaborate on cancer excesses among professional workers exposed to formaldehyde we have assembled a large series of deceased embalmers and funeral directors from multiple sources throughout the US which will allow examination of the risk for specific cell types of leukemia and other lymphatic and hematopoietic system malignancies and allow assessment of potential subgroups at risk	Other	PMR - rather than CS	U.S. embalmers and funeral directors	U.S.	Occupational	Subjects who had died between 1975 and 1985 and who had worked in funeral services	4046	--	--	--	Male	89% white, 11% non-white	NR	NR	NR	NR	NR	NR [OR Various occupational sources of information for funeral directors/embalmers]	NR	phenol, methyl alcohol, glutaraldehyde, and biologic materials, and in the past were exposed to mercury, arsenic, and zinc. In embalming, exposure to radiation from corpses having radiation implants may occur.	NR	Ever/Never	Hodgkin lymphoma (ICD-9 &ndash; 201; ICD-10 &ndash; C81)	Ever/Never	--	3649	PMR (95% CI)	76 (16-222)	Whites	Excesses of malignancies of the lymphatic and hematopoietic systems could not be directly related to job held in the funeral industry. Further case-control studies are planned to rule out the possibility that the observed associations are artifactual, by assessing the association between specific work practices and disease risk.	NR	NR
31	Hayes, R. B.,Blair, A.,Stewart, P. A.,Herrick, R. F.,Mahar, H. (1990). Mortality of U.S. embalmers and funeral directors Am J Ind Med, 18(6), 641-52	To further elaborate on cancer excesses among professional workers exposed to formaldehyde we have assembled a large series of deceased embalmers and funeral directors from multiple sources throughout the US which will allow examination of the risk for specific cell types of leukemia and other lymphatic and hematopoietic system malignancies and allow assessment of potential subgroups at risk	Other	PMR - rather than CS	U.S. embalmers and funeral directors	U.S.	Occupational	Subjects who had died between 1975 and 1985 and who had worked in funeral services	4046	--	--	--	Male	89% white, 11% non-white	NR	NR	NR	NR	NR	NR [OR Various occupational sources of information for funeral directors/embalmers]	NR	phenol, methyl alcohol, glutaraldehyde, and biologic materials, and in the past were exposed to mercury, arsenic, and zinc. In embalming, exposure to radiation from corpses having radiation implants may occur.	NR	Ever/Never	Multiple myeloma (ICD-9 &ndash; 203; ICD-10 &ndash; C90)	Ever/Never	--	4046	PMR (95% CI)	137 (84-212)	Total group, 20 cases	Excesses of malignancies of the lymphatic and hematopoietic systems could not be directly related to job held in the funeral industry. Further case-control studies are planned to rule out the possibility that the observed associations are artifactual, by assessing the association between specific work practices and disease risk.	NR	NR
31	Hayes, R. B.,Blair, A.,Stewart, P. A.,Herrick, R. F.,Mahar, H. (1990). Mortality of U.S. embalmers and funeral directors Am J Ind Med, 18(6), 641-52	To further elaborate on cancer excesses among professional workers exposed to formaldehyde we have assembled a large series of deceased embalmers and funeral directors from multiple sources throughout the US which will allow examination of the risk for specific cell types of leukemia and other lymphatic and hematopoietic system malignancies and allow assessment of potential subgroups at risk	Other	PMR - rather than CS	U.S. embalmers and funeral directors	U.S.	Occupational	Subjects who had died between 1975 and 1985 and who had worked in funeral services	4046	--	--	--	Male	89% white, 11% non-white	NR	NR	NR	NR	NR	NR [OR Various occupational sources of information for funeral directors/embalmers]	NR	phenol, methyl alcohol, glutaraldehyde, and biologic materials, and in the past were exposed to mercury, arsenic, and zinc. In embalming, exposure to radiation from corpses having radiation implants may occur.	NR	Ever/Never	Multiple myeloma (ICD-9 &ndash; 203; ICD-10 &ndash; C90)	Ever/Never	--	3649	PMR (95% CI)	97 (50-169)	Whites	Excesses of malignancies of the lymphatic and hematopoietic systems could not be directly related to job held in the funeral industry. Further case-control studies are planned to rule out the possibility that the observed associations are artifactual, by assessing the association between specific work practices and disease risk.	NR	NR
31	Hayes, R. B.,Blair, A.,Stewart, P. A.,Herrick, R. F.,Mahar, H. (1990). Mortality of U.S. embalmers and funeral directors Am J Ind Med, 18(6), 641-52	To further elaborate on cancer excesses among professional workers exposed to formaldehyde we have assembled a large series of deceased embalmers and funeral directors from multiple sources throughout the US which will allow examination of the risk for specific cell types of leukemia and other lymphatic and hematopoietic system malignancies and allow assessment of potential subgroups at risk	Other	PMR - rather than CS	U.S. embalmers and funeral directors	U.S.	Occupational	Subjects who had died between 1975 and 1985 and who had worked in funeral services	4046	--	--	--	Male	89% white, 11% non-white	NR	NR	NR	NR	NR	NR [OR Various occupational sources of information for funeral directors/embalmers]	NR	phenol, methyl alcohol, glutaraldehyde, and biologic materials, and in the past were exposed to mercury, arsenic, and zinc. In embalming, exposure to radiation from corpses having radiation implants may occur.	NR	Ever/Never	Multiple myeloma (ICD-9 &ndash; 203; ICD-10 &ndash; C90)	Ever/Never	--	397	PMR (95% CI)	369 (159-726)	non-whites	Excesses of malignancies of the lymphatic and hematopoietic systems could not be directly related to job held in the funeral industry. Further case-control studies are planned to rule out the possibility that the observed associations are artifactual, by assessing the association between specific work practices and disease risk.	NR	NR
31	Hayes, R. B.,Blair, A.,Stewart, P. A.,Herrick, R. F.,Mahar, H. (1990). Mortality of U.S. embalmers and funeral directors Am J Ind Med, 18(6), 641-52	To further elaborate on cancer excesses among professional workers exposed to formaldehyde we have assembled a large series of deceased embalmers and funeral directors from multiple sources throughout the US which will allow examination of the risk for specific cell types of leukemia and other lymphatic and hematopoietic system malignancies and allow assessment of potential subgroups at risk	Other	PMR - rather than CS	U.S. embalmers and funeral directors	U.S.	Occupational	Subjects who had died between 1975 and 1985 and who had worked in funeral services	4046	--	--	--	Male	89% white, 11% non-white	NR	NR	NR	NR	NR	NR [OR Various occupational sources of information for funeral directors/embalmers]	NR	phenol, methyl alcohol, glutaraldehyde, and biologic materials, and in the past were exposed to mercury, arsenic, and zinc. In embalming, exposure to radiation from corpses having radiation implants may occur.	NR	Ever/Never	Lymphoid leukemia (ICD-9 &ndash; 204; ICD-10 &ndash; C91)	Ever/Never	--	4046	PMR (95% CI)	74 (29-153)	Total group, 7 cases	Excesses of malignancies of the lymphatic and hematopoietic systems could not be directly related to job held in the funeral industry. Further case-control studies are planned to rule out the possibility that the observed associations are artifactual, by assessing the association between specific work practices and disease risk.	NR	NR
31	Hayes, R. B.,Blair, A.,Stewart, P. A.,Herrick, R. F.,Mahar, H. (1990). Mortality of U.S. embalmers and funeral directors Am J Ind Med, 18(6), 641-52	To further elaborate on cancer excesses among professional workers exposed to formaldehyde we have assembled a large series of deceased embalmers and funeral directors from multiple sources throughout the US which will allow examination of the risk for specific cell types of leukemia and other lymphatic and hematopoietic system malignancies and allow assessment of potential subgroups at risk	Other	PMR - rather than CS	U.S. embalmers and funeral directors	U.S.	Occupational	Subjects who had died between 1975 and 1985 and who had worked in funeral services	4046	--	--	--	Male	89% white, 11% non-white	NR	NR	NR	NR	NR	NR [OR Various occupational sources of information for funeral directors/embalmers]	NR	phenol, methyl alcohol, glutaraldehyde, and biologic materials, and in the past were exposed to mercury, arsenic, and zinc. In embalming, exposure to radiation from corpses having radiation implants may occur.	NR	Ever/Never	Lymphoid leukemia (ICD-9 &ndash; 204; ICD-10 &ndash; C91)	Ever/Never	--	3649	PMR (95% CI)	57 (19-133)	Whites	Excesses of malignancies of the lymphatic and hematopoietic systems could not be directly related to job held in the funeral industry. Further case-control studies are planned to rule out the possibility that the observed associations are artifactual, by assessing the association between specific work practices and disease risk.	NR	NR
31	Hayes, R. B.,Blair, A.,Stewart, P. A.,Herrick, R. F.,Mahar, H. (1990). Mortality of U.S. embalmers and funeral directors Am J Ind Med, 18(6), 641-52	To further elaborate on cancer excesses among professional workers exposed to formaldehyde we have assembled a large series of deceased embalmers and funeral directors from multiple sources throughout the US which will allow examination of the risk for specific cell types of leukemia and other lymphatic and hematopoietic system malignancies and allow assessment of potential subgroups at risk	Other	PMR - rather than CS	U.S. embalmers and funeral directors	U.S.	Occupational	Subjects who had died between 1975 and 1985 and who had worked in funeral services	4046	--	--	--	Male	89% white, 11% non-white	NR	NR	NR	NR	NR	NR [OR Various occupational sources of information for funeral directors/embalmers]	NR	phenol, methyl alcohol, glutaraldehyde, and biologic materials, and in the past were exposed to mercury, arsenic, and zinc. In embalming, exposure to radiation from corpses having radiation implants may occur.	NR	Ever/Never	Lymphoid leukemia (ICD-9 &ndash; 204; ICD-10 &ndash; C91)	Ever/Never	--	397	PMR (95% CI)	299 (36-1077)	non-whites	Excesses of malignancies of the lymphatic and hematopoietic systems could not be directly related to job held in the funeral industry. Further case-control studies are planned to rule out the possibility that the observed associations are artifactual, by assessing the association between specific work practices and disease risk.	NR	NR
31	Hayes, R. B.,Blair, A.,Stewart, P. A.,Herrick, R. F.,Mahar, H. (1990). Mortality of U.S. embalmers and funeral directors Am J Ind Med, 18(6), 641-52	To further elaborate on cancer excesses among professional workers exposed to formaldehyde we have assembled a large series of deceased embalmers and funeral directors from multiple sources throughout the US which will allow examination of the risk for specific cell types of leukemia and other lymphatic and hematopoietic system malignancies and allow assessment of potential subgroups at risk	Other	PMR - rather than CS	U.S. embalmers and funeral directors	U.S.	Occupational	Subjects who had died between 1975 and 1985 and who had worked in funeral services	4046	--	--	--	Male	89% white, 11% non-white	NR	NR	NR	NR	NR	NR [OR Various occupational sources of information for funeral directors/embalmers]	NR	phenol, methyl alcohol, glutaraldehyde, and biologic materials, and in the past were exposed to mercury, arsenic, and zinc. In embalming, exposure to radiation from corpses having radiation implants may occur.	NR	Ever/Never	Myeloid leukemia (ICD-9 &ndash; 205; ICD-10 &ndash; C92)	Ever/Never	--	24	PMR	157 (95% CI 101-234)	15.3 exp	Excesses of malignancies of the lymphatic and hematopoietic systems could not be directly related to job held in the funeral industry. Further case-control studies are planned to rule out the possibility that the observed associations are artifactual, by assessing the association between specific work practices and disease risk.	NR	NR
32	Hall, A.,Harrington, J. M.,Aw, T. C. (1991). Mortality study of British pathologists Am J Ind Med, 20(1), 83-9	Update to 1987 a previous mortality study of British pathologists (Harrington and Oakes 1984)	Cohort	--	Royal College of Pathologists (RCPath) members who appeared in the 1973 handbook and were alive on Dec 31, 1973	United Kingdom	Occupational	Persons with membership to RCPath, which requires examination and indicates stability of occupation (and therefore, assumed exposure)	4512	Assumed all	Assumed none	Assumes all pathologists have some exposure to FA	males and females (numbers not reported)	NR	NR	NR	Deaths occurring in persons >85 years of age "were censored from the study due to the apparent instability of death certification and in common with British Office of Population Census and Surveys practice"	NR	1974-1987	Ever/Never	NR	NR	NR	Ever/Never	Hodgkin lymphoma (ICD-9 &ndash; 201; ICD-10 &ndash; C81)	Ever/Never	--	1 (0.83 expected)	SMR	121 (95% CI 3-671)	3,872 pathologists from England and Wales (Table 1) - not explained why fewer than total study sample	"A slight excess of deaths due to all cancers of the lymphatic and hemopoietic system and for leukemia as a sub-group was shown."	NR	NR
32	Hall, A.,Harrington, J. M.,Aw, T. C. (1991). Mortality study of British pathologists Am J Ind Med, 20(1), 83-9	Update to 1987 a previous mortality study of British pathologists (Harrington and Oakes 1984)	Cohort	--	Royal College of Pathologists (RCPath) members who appeared in the 1973 handbook and were alive on Dec 31, 1973	United Kingdom	Occupational	Persons with membership to RCPath, which requires examination and indicates stability of occupation (and therefore, assumed exposure)	4512	Assumed all	Assumed none	Assumes all pathologists have some exposure to FA	males and females (numbers not reported)	NR	NR	NR	Deaths occurring in persons >85 years of age "were censored from the study due to the apparent instability of death certification and in common with British Office of Population Census and Surveys practice"	NR	1974-1987	Ever/Never	NR	NR	NR	Ever/Never	Hodgkin lymphoma (ICD-9 &ndash; 201; ICD-10 &ndash; C81)	Ever/Never	--	1 (expected 0.76)	SMR	131 (95% CI 3-733)	Male pathologists in England and Wales	"A slight excess of deaths due to all cancers of the lymphatic and hemopoietic system and for leukemia as a sub-group was shown."	NR	NR
32	Hall, A.,Harrington, J. M.,Aw, T. C. (1991). Mortality study of British pathologists Am J Ind Med, 20(1), 83-9	Update to 1987 a previous mortality study of British pathologists (Harrington and Oakes 1984)	Cohort	--	Royal College of Pathologists (RCPath) members who appeared in the 1973 handbook and were alive on Dec 31, 1973	United Kingdom	Occupational	Persons with membership to RCPath, which requires examination and indicates stability of occupation (and therefore, assumed exposure)	4512	Assumed all	Assumed none	Assumes all pathologists have some exposure to FA	males and females (numbers not reported)	NR	NR	NR	Deaths occurring in persons >85 years of age "were censored from the study due to the apparent instability of death certification and in common with British Office of Population Census and Surveys practice"	NR	1974-1987	Ever/Never	NR	NR	NR	Ever/Never	Hodgkin lymphoma (ICD-9 &ndash; 201; ICD-10 &ndash; C81)	Ever/Never	--	0 (expected 0.06)	SMR	0 (0-6150)	Female pathologists in England and Wales	"A slight excess of deaths due to all cancers of the lymphatic and hemopoietic system and for leukemia as a sub-group was shown."	NR	NR
36	Linos, A.,Blair, A.,Cantor, K. P.,Burmeister, L.,VanLier, S.,Gibson, R. W.,Schuman, L.,Everett, G. (1990). Leukemia and non-Hodgkin's lymphoma among embalmers and funeral directors J Natl Cancer Inst, 82(1), 66	A recently completed population-based case-control study of leukemia and non-Hodgkin's lymphoma (NHL) in the states of Iowa and Minnesota (Cantor et al., 1988) offered the opportunity to evaluate the association between embalmers/funeral directors and these types of cancer.	Other	Case-control	Embalmers and funeral directors	iowa and Minnesota	Occupational	Data from a population-based case-control study of leukemia and NHL in Iowa and Minnesota (Cantor et al., 1984).	2445	1200	1245	578 leukemias+622 NHL=1200; 1245 controls	100% White	100% Males	"Over 30"	NR	Age and state	NR in this publication	Study conducted 1980-1983 (Cantor et al., 1988)	Personal or proxy interviews (Cantor et al., 1988	Ever/never	These data were from Cantor et al. (1988), a case-control study which reported significant association for hair dye use and leukemia and NHL.	Age, state of residence,	Ever/Never, Other - Duration	Myeloid leukemia (ICD-9 &ndash; 205; ICD-10 &ndash; C92)	Ever/Never	--	3 cases/4 controls	Adjusted OR (95% CI)*	6.7 (1.2-36.2)	*Adjusted for age and state of residence. Authors stated, "In addition, we noted significant trends for these histologic types with length of time subjects were employed in funeral homes. In addition, authors stated, "Similar risks were observed from polychotomous logistic regressions (5), which adjusted for age, state of residence, vital status, employment in other high risk occupations, use of …	"Although exposure to formaldehyde has been the driving interest in the study of embalmers and funeral directors, the absence of elevated risks for leukemia and lymphoma among industrial workers exposed to formaldehyde (6) makes it difficult to attribute our findings to formaldehyde exposure. Data from this population-based case-control study, however, are a further indication that some exposures…	NR	NR
36	Linos, A.,Blair, A.,Cantor, K. P.,Burmeister, L.,VanLier, S.,Gibson, R. W.,Schuman, L.,Everett, G. (1990). Leukemia and non-Hodgkin's lymphoma among embalmers and funeral directors J Natl Cancer Inst, 82(1), 66	A recently completed population-based case-control study of leukemia and non-Hodgkin's lymphoma (NHL) in the states of Iowa and Minnesota (Cantor et al., 1988) offered the opportunity to evaluate the association between embalmers/funeral directors and these types of cancer.	Other	Case-control	Embalmers and funeral directors	iowa and Minnesota	Occupational	Data from a population-based case-control study of leukemia and NHL in Iowa and Minnesota (Cantor et al., 1984).	2445	1200	1245	578 leukemias+622 NHL=1200; 1245 controls	100% White	100% Males	"Over 30"	NR	Age and state	NR in this publication	Study conducted 1980-1983 (Cantor et al., 1988)	Personal or proxy interviews (Cantor et al., 1988	Ever/never	These data were from Cantor et al. (1988), a case-control study which reported significant association for hair dye use and leukemia and NHL.	Age, state of residence,	Ever/Never, Other - Duration	Myeloid leukemia (ICD-9 &ndash; 205; ICD-10 &ndash; C92)	Duration	Length of time employed in funeral home	NR	NR	NR	Authors stated, "In addition, we noted significant trends for these histologic types with length of time subjects were employed in funeral homes." [This would have included AML.]	"Although exposure to formaldehyde has been the driving interest in the study of embalmers and funeral directors, the absence of elevated risks for leukemia and lymphoma among industrial workers exposed to formaldehyde (6) makes it difficult to attribute our findings to formaldehyde exposure. Data from this population-based case-control study, however, are a further indication that some exposures…	NR	NR
40	Coggon, D.,Ntani, G.,Harris, E. C.,Palmer, K. T. (2014). Upper airway cancer, myeloid leukemia, and other cancers in a cohort of British chemical workers exposed to formaldehyde Am J Epidemiol, 179(11), 1301-11	To provide further information on the risks of cancer from formaldehyde, we updated follow-up of the British cohort of chemical workers [20] by 12 years, with special focus on upper airways cancer and leukaemia	Cohort	--	British Chemical Workers	Britain - 6 factories	Occupational	Men first employed before Jan 1 1965 in one of six factories in the British chemical and plastics industry where formaldehyde had been manufactured or used.	14008	--	--	--	100% male	NR	NR	NR	NR	NR	NR, 1941 - 2012	Job matrix	NR	styrene, ethylene oxide, epichlorhydrin, asbestos, chromium salts, cadmium and various organic solvents	NR	Ever/Never	Multiple myeloma (ICD-9 &ndash; 203; ICD-10 &ndash; C90)	Peak	Background (<0.1ppm), low/moderate (0.1-2.0ppm), high (>2.0ppm)	Background: 3 obs low/moderate: 15 obs high: 10 obs all: 28 obs	SMR (95% CI)	Background: 0.31 (0.06, 0.91) low/moderate: 1.47 (0.82, 2.43) high: 1.18 (0.57, 2.18) all: 0.99 (0.66, 1.43)	peak based on time-weighted concentration estimates	Our study provides no evidence that formaldehyde poses a hazard either of upper airways cancer or of myeloid leukaemia.	This study was supported by a grant from the Colt Foundation (CF/03/10)	The authors declare no conflicts of interest
[truncated: 63 more rows]

## Sheet: S5 Animal Data Extraction
Supplemental Material 5. Toxicology Data Extraction
Refid	Citation	Objective	Guideline Study	Conclusions	Species	Strain	Sex	Sex, Age	N	Chemical	Characterization	Route	Dose	Duration	Exposure	Endpoint(s)	Incidence	NOAEL	LOAEL	Conclusions	Funding	COI	Notes
[truncated: 8 more rows]

## Sheet: S6 Risk of Bias guidance
Supplemental Material 6. NTP OHAT Guidance for Risk of Bias Determinations
RoB Q#	RoB Domain Question	Definitely Low	Probably Low	Probably High	Definitely High	Rationale for Refinement	Notes
[truncated: 10 more rows]

## Sheet: S7 Epi RoB assessments
Supplemental Material 7. Epidemiology Risk of Bias Assessments
Definitely Low (++)
Probably low (+)
Probably high (-)
Not Reported (NR)
Definitely High (--) (--)
Citation	Selection Bias	Rationale	Confounding Bias	Rationale	Attrition/Exclusion Bias	Rationale	Detection Bias	Rationale	Detection Bias	Rationale	Selective Reporting Bias	Rationale
[truncated: 17 more rows]

## Sheet: S8 Animal RoB assessments
	Supplemental Material 8. Toxicology Risk of Bias Assessments
	Definitely Low (++)
	Probably low (+)
	Probably high (-)
	Not Reported (NR)
	Definitely High (--) (--)
[truncated: 6 more rows]

## Sheet: S9 Meta Analysis - Sensitivity
Supplemental Material 9. Senitivity Analyses
[truncated: 23 more rows]

## Sheet: S10 Meta Analysis - Funnel Plot
Supplemental Material 10. Funnel Plots
[truncated: 4 more rows]
